# Supplementary material for: Comparative genomics across Linum illuminates the evolutionary basis of flax domestication, genome diversification, and seed oil biosynthesis
Source: Front Genet. 2026 Jun 16;17:1835945. doi: 10.3389/fgene.2026.1835945 (PMC13313602; doi:10.3389/fgene.2026.1835945)
Supplement: Supplementary file 1 [file Table1.xlsx]

## Sheet: Table S1
Table S1. Assembly statistics and BUSCO completeness assessment of publicly available genomes used in this study.
Species	Short name	Accession number	Use type	Assembly level	BUSCO (%)	Contig N50 (Mb)	Contig L50	Scaffold N50 (Mb)	Scaffold L50	Number scaffolds	GC content (%)	Genome size (Mb)	Reference
Linum usitatissimum	T397	GCA_051167515.1	Oilseed	Chromosome	96.4	32.8676	7	32.8676	7	15	37.2227	494.854	Telomere-to-telomere genome assembly of linseed (Linum usitatissimum L.) for functional genomics and accelerated genetic improvement
Linum usitatissimum	Marquise	GCA_052935155.1	Oilseed	Chromosome	96.7	10.6663	17	27.3194	7	207	37.7875	441.447	Chromosome-scale assembly of European flax (Linum usitatissimum L.) genotypes and pangenomic analysis provide genomic tools to improve breeding
Linum usitatissimum	Attila	GCA_052935085.1	Oilseed	Chromosome	96.6	11.236	17	30.0733	7	183	37.7893	441.558	Chromosome-scale assembly of European flax (Linum usitatissimum L.) genotypes and pangenomic analysis provide genomic tools to improve breeding
Linum usitatissimum	Bolchoi	GCA_052935075.1	Fiber	Chromosome	96.6	10.5172	18	30.3311	7	241	37.7957	452.835	Chromosome-scale assembly of European flax (Linum usitatissimum L.) genotypes and pangenomic analysis provide genomic tools to improve breeding
Linum usitatissimum	YY5	zenodo.4872894	Fiber	Chromosome	96.5	9.60941	18	30.5174	7	261	38.8883	454.96	Chromosome-Level Genome Assembly and Annotation of the Fiber Flax (Linum usitatissimum) Genome
Linum lewisii	-	GCA_034768395.1	-	Chromosome	95.4	0.829999	220	66.2097	5	1708	41.7488	643.027	Chromosome-scale Genome Assembly of Lewis Flax (Linum lewisii Pursh.)
Linum grandiflorum	-	GCA_965225055.1	-	Contig	96.2	22.1883	12	22.1883	12	434	41.8088	743.365	Genomic studies in Linum shed light on the evolution of the distyly supergene and the molecular basis of convergent floral evolution
Linum bienne	-	GCA_965366145.1	-	Chromosome	96.6	3.37602	42	31.9093	7	48	37.8013	487.333	WELLCOME SANGER INSTITUTE
Linum perenne	-	GCA_965231395.1	-	Contig	96.6	23.3987	10	23.3987	10	807	41.454	773.532	Genomic studies in Linum shed light on the evolution of the distyly supergene and the molecular basis of convergent floral evolution
Linum tenue	-	GCA_946122785.1	-	Scaffold	96.7	2.2355	97	69.3306	5	23	41.6371	692.364	Genomic analyses of the Linum distyly supergene reveal convergent evolution at the molecular level
Linum trigynum	-	GCA_964030455.1	-	Chromosome	97	13.906	11	47.0291	5	15	41.3537	498.043	Genetic Causes and Genomic Consequences of Breakdown of Distyly in Linum trigynum
Populus trichocarpa	-	GCA_000002775.4	-	Chromosome	99.1	13.1597	13	19.2888	8	47	33.7517	392.319	The genome of black cottonwood, Populus trichocarpa (Torr. & Gray)
Erythroxylum novogranatense	-	GCA_029891385.1	-	Chromosome	98.5	7.6	55	102.933	6	267	35.8925	1300.25	Genomic and structural basis for evolution of tropane alkaloid biosynthesis
Note: BUSCO completeness was assessed using the eudicots_odb10 database.

## Sheet: Table S2
Table S2. RNA-seq-based evaluation of the original and ANNEVO YY5 annotations.
annotation	rnaseq_evidence	annotation_transcripts	annotation_multiexon_transcripts	annotation_exon_bp	rnaseq_exon_bp	annotation_exon_bp_supported_by_rnaseq	rnaseq_exon_bp_captured_by_annotation	annotation_exon_bp_support_ratio	rnaseq_exon_bp_capture_ratio	annotation_introns	rnaseq_introns	annotation_introns_supported_by_rnaseq	rnaseq_introns_captured_by_annotation	annotation_intron_support_ratio	rnaseq_intron_capture_ratio	annotation_exact_exons	rnaseq_exact_exons	annotation_exact_exons_supported_by_rnaseq	rnaseq_exact_exons_captured_by_annotation	annotation_exact_exon_support_ratio	rnaseq_exact_exon_capture_ratio	annotation_intron_chains	rnaseq_intron_chains	annotation_intron_chains_supported_by_rnaseq	annotation_intron_chain_support_ratio	annotation_transcripts_with_exon_overlap_ge_0.8	annotation_transcript_support_ratio_ge_0.8
Original	Leaf	49616	39015	56665773	55900130	38716596	38716596	0.683245	0.692603	208949	174020	150148	150148	0.718587	0.86282	258624	216151	119516	119516	0.462123	0.552928	39015	46798	14016	0.359246	27947	0.562597
Original	Stem	49616	39015	56665773	61114536	41564312	41564312	0.733499	0.680105	208949	185323	158860	158860	0.760281	0.857206	258624	230369	126932	126932	0.490797	0.550994	39015	50004	15189	0.389312	30454	0.613065
Original	Seed	49616	39015	56665773	60048693	41593210	41593210	0.734009	0.692658	208949	186119	159946	159946	0.765479	0.859375	258624	232728	126548	126548	0.489313	0.543759	39015	50837	15591	0.399616	30717	0.618359
Original	Flower	49616	39015	56665773	52404037	35630102	35630102	0.628776	0.679911	208949	163496	140120	140120	0.670594	0.857024	258624	203633	110315	110315	0.426546	0.541734	39015	44853	12486	0.320031	25325	0.509814
Original	Root	49616	39015	56665773	62288523	41716637	41716637	0.736188	0.669732	208949	183736	156507	156507	0.74902	0.851804	258624	230887	123731	123731	0.47842	0.535894	39015	52320	14995	0.384339	30713	0.618279
Original	Merged	49616	39015	56665773	79250478	47942575	47942575	0.846059	0.60495	208949	228654	174433	174433	0.834811	0.762869	258624	550487	137649	137649	0.532236	0.25005	39015	116160	19183	0.491683	37301	0.750901
ANNEVO	Leaf	39782	31416	51543598	55900130	37895856	37895856	0.735219	0.677921	181803	174020	134462	134462	0.739603	0.772681	221585	216151	112890	112890	0.509466	0.522274	31416	46798	11912	0.37917	26453	0.664949
ANNEVO	Stem	39782	31416	51543598	61114536	40610118	40610118	0.787879	0.664492	181803	185323	141896	141896	0.780493	0.765669	221585	230369	119763	119763	0.540483	0.519875	31416	50004	12825	0.408231	28668	0.720627
ANNEVO	Seed	39782	31416	51543598	60048693	40613934	40613934	0.787953	0.67635	181803	186119	142969	142969	0.786395	0.768159	221585	232728	119390	119390	0.5388	0.513002	31416	50837	13210	0.420486	28980	0.72847
ANNEVO	Flower	39782	31416	51543598	52404037	34982109	34982109	0.67869	0.667546	181803	163496	126005	126005	0.693085	0.770692	221585	203633	104436	104436	0.471313	0.512864	31416	44853	10705	0.34075	24236	0.60922
ANNEVO	Root	39782	31416	51543598	62288523	40882636	40882636	0.793166	0.656343	181803	183736	140043	140043	0.770301	0.762197	221585	230887	116906	116906	0.52759	0.506334	31416	52320	12895	0.41046	29054	0.73033
ANNEVO	Merged	39782	31416	51543598	79250478	46589118	46589118	0.903878	0.587872	181803	228654	153755	153755	0.845723	0.672435	221585	550487	129082	129082	0.582539	0.234487	31416	116160	16320	0.519481	34390	0.864461

## Sheet: Table S3
Table S3. Summary of GO enrichment analysis of the unique gene repertoire in fiber flax.
ID	Description	GeneRatio	BgRatio	pvalue	p.adjust	qvalue	geneID	Count
GO:0030134	COPII-coated ER to Golgi transport vesicle	2/22	27/21132	0.000357469	0.0857926	0.0598291	Chr4-g512.t1/Chr6-g1516.t1	2
GO:0005798	Golgi-associated vesicle	2/22	95/21132	0.00435673	0.117863	0.082194	Chr4-g512.t1/Chr6-g1516.t1	2
GO:0030135	coated vesicle	2/22	110/21132	0.00579474	0.117863	0.082194	Chr4-g512.t1/Chr6-g1516.t1	2
GO:0006888	endoplasmic reticulum to Golgi vesicle-mediated transport	2/22	111/21132	0.00589736	0.117863	0.082194	Chr4-g512.t1/Chr6-g1516.t1	2
GO:0045017	glycerolipid biosynthetic process	2/22	123/21132	0.0071934	0.117863	0.082194	Chr8-g211.t1/Chr15-g2501.t1	2
GO:0003697	single-stranded DNA binding	2/22	135/21132	0.00860671	0.117863	0.082194	Chr4-g2015.t1/Chr10-g1124.t1	2
GO:0019673	GDP-mannose metabolic process	1/22	10/21132	0.0103643	0.117863	0.082194	Chr14-g2120.t1	1
GO:0046337	phosphatidylethanolamine metabolic process	1/22	10/21132	0.0103643	0.117863	0.082194	Chr8-g211.t1	1
GO:0048256	flap endonuclease activity	1/22	10/21132	0.0103643	0.117863	0.082194	Chr10-g1124.t1	1
GO:0051146	striated muscle cell differentiation	1/22	10/21132	0.0103643	0.117863	0.082194	Chr14-g2120.t1	1
GO:0055002	striated muscle cell development	1/22	10/21132	0.0103643	0.117863	0.082194	Chr14-g2120.t1	1
GO:0070914	UV-damage excision repair	1/22	10/21132	0.0103643	0.117863	0.082194	Chr10-g1124.t1	1
GO:0016841	ammonia-lyase activity	1/22	11/21132	0.0113951	0.117863	0.082194	Chr14-g1958.t1	1
GO:0006296	nucleotide-excision repair, DNA incision, 5'-to lesion	1/22	12/21132	0.0124248	0.117863	0.082194	Chr10-g1124.t1	1
GO:0048280	vesicle fusion with Golgi apparatus	1/22	13/21132	0.0134536	0.117863	0.082194	Chr4-g512.t1	1
GO:1901959	positive regulation of cutin biosynthetic process	1/22	13/21132	0.0134536	0.117863	0.082194	Chr15-g2501.t1	1
GO:0033683	nucleotide-excision repair, DNA incision	1/22	14/21132	0.0144813	0.117863	0.082194	Chr10-g1124.t1	1
GO:0042692	muscle cell differentiation	1/22	14/21132	0.0144813	0.117863	0.082194	Chr14-g2120.t1	1
GO:0055001	muscle cell development	1/22	14/21132	0.0144813	0.117863	0.082194	Chr14-g2120.t1	1
GO:0071012	catalytic step 1 spliceosome	1/22	14/21132	0.0144813	0.117863	0.082194	Chr12-g687.t1	1
GO:0006110	regulation of glycolytic process	1/22	15/21132	0.0155079	0.117863	0.082194	Chr15-g2501.t1	1
GO:0030811	regulation of nucleotide catabolic process	1/22	15/21132	0.0155079	0.117863	0.082194	Chr15-g2501.t1	1
GO:0043470	regulation of carbohydrate catabolic process	1/22	15/21132	0.0155079	0.117863	0.082194	Chr15-g2501.t1	1
GO:0070568	guanylyltransferase activity	1/22	15/21132	0.0155079	0.117863	0.082194	Chr14-g2120.t1	1
GO:2001169	regulation of ATP biosynthetic process	1/22	15/21132	0.0155079	0.117863	0.082194	Chr15-g2501.t1	1
GO:0004806	triglyceride lipase activity	1/22	16/21132	0.0165336	0.117863	0.082194	Chr6-g1516.t1	1
GO:0005793	endoplasmic reticulum-Golgi intermediate compartment	1/22	16/21132	0.0165336	0.117863	0.082194	Chr6-g1516.t1	1
GO:0009082	branched-chain amino acid biosynthetic process	1/22	16/21132	0.0165336	0.117863	0.082194	Chr14-g1958.t1	1
GO:0012507	ER to Golgi transport vesicle membrane	1/22	16/21132	0.0165336	0.117863	0.082194	Chr4-g512.t1	1
GO:0071852	fungal-type cell wall organization or biogenesis	1/22	16/21132	0.0165336	0.117863	0.082194	Chr14-g2120.t1	1
GO:1903578	regulation of ATP metabolic process	1/22	16/21132	0.0165336	0.117863	0.082194	Chr15-g2501.t1	1
GO:0006656	phosphatidylcholine biosynthetic process	1/22	18/21132	0.0185819	0.117863	0.082194	Chr8-g211.t1	1
GO:0030808	regulation of nucleotide biosynthetic process	1/22	19/21132	0.0196045	0.117863	0.082194	Chr15-g2501.t1	1
GO:1900371	regulation of purine nucleotide biosynthetic process	1/22	19/21132	0.0196045	0.117863	0.082194	Chr15-g2501.t1	1
GO:0004033	aldo-keto reductase (NADP) activity	1/22	20/21132	0.020626	0.117863	0.082194	Chr7-g726.t1	1
GO:0006140	regulation of nucleotide metabolic process	1/22	20/21132	0.020626	0.117863	0.082194	Chr15-g2501.t1	1
GO:0008106	alcohol dehydrogenase (NADP+) activity	1/22	20/21132	0.020626	0.117863	0.082194	Chr7-g726.t1	1
GO:0010430	fatty acid omega-oxidation	1/22	20/21132	0.020626	0.117863	0.082194	Chr5-g2260.t1	1
GO:0046470	phosphatidylcholine metabolic process	1/22	20/21132	0.020626	0.117863	0.082194	Chr8-g211.t1	1
GO:0046593	mandelonitrile lyase activity	1/22	20/21132	0.020626	0.117863	0.082194	Chr5-g2260.t1	1
GO:0048732	gland development	1/22	20/21132	0.020626	0.117863	0.082194	Chr14-g2120.t1	1
GO:1900542	regulation of purine nucleotide metabolic process	1/22	20/21132	0.020626	0.117863	0.082194	Chr15-g2501.t1	1
GO:0048569	post-embryonic animal organ development	1/22	21/21132	0.0216466	0.118072	0.08234	Chr14-g2120.t1	1
GO:1901957	regulation of cutin biosynthetic process	1/22	21/21132	0.0216466	0.118072	0.08234	Chr15-g2501.t1	1
GO:0030435	sporulation resulting in formation of a cellular spore	1/22	22/21132	0.0226662	0.120886	0.0843022	Chr14-g2120.t1	1
GO:0048193	Golgi vesicle transport	2/22	229/21132	0.0234213	0.120943	0.0843419	Chr4-g512.t1/Chr6-g1516.t1	2
GO:0061061	muscle structure development	1/22	23/21132	0.0236847	0.120943	0.0843419	Chr14-g2120.t1	1
GO:0046486	glycerolipid metabolic process	2/22	235/21132	0.0245751	0.121029	0.084402	Chr8-g211.t1/Chr15-g2501.t1	2
GO:0005801	cis-Golgi network	1/22	25/21132	0.0257187	0.121029	0.084402	Chr6-g1516.t1	1
GO:0016840	carbon-nitrogen lyase activity	1/22	25/21132	0.0257187	0.121029	0.084402	Chr14-g1958.t1	1
GO:0051196	obsolete regulation of coenzyme metabolic process	1/22	25/21132	0.0257187	0.121029	0.084402	Chr15-g2501.t1	1
GO:0000418	RNA polymerase IV complex	1/22	26/21132	0.0267342	0.123206	0.0859197	Chr4-g2015.t1	1
GO:0016832	aldehyde-lyase activity	1/22	27/21132	0.0277487	0.123206	0.0859197	Chr5-g2260.t1	1
GO:0002221	pattern recognition receptor signaling pathway	1/22	28/21132	0.0287622	0.123206	0.0859197	Chr15-g395.t1	1
GO:0006298	mismatch repair	1/22	28/21132	0.0287622	0.123206	0.0859197	Chr10-g1124.t1	1
GO:0006896	Golgi to vacuole transport	1/22	28/21132	0.0287622	0.123206	0.0859197	Chr4-g512.t1	1
GO:0030658	transport vesicle membrane	1/22	29/21132	0.0297747	0.123206	0.0859197	Chr4-g512.t1	1
GO:1990391	DNA repair complex	1/22	29/21132	0.0297747	0.123206	0.0859197	Chr10-g1124.t1	1
GO:0000419	RNA polymerase V complex	1/22	31/21132	0.0317966	0.129342	0.0901991	Chr4-g2015.t1	1
GO:0008395	steroid hydroxylase activity	1/22	32/21132	0.0328061	0.130895	0.0912819	Chr14-g1751.t1	1
GO:0004520	endodeoxyribonuclease activity	1/22	33/21132	0.0338145	0.130895	0.0912819	Chr10-g1124.t1	1
GO:0006312	mitotic recombination	1/22	33/21132	0.0338145	0.130895	0.0912819	Chr10-g1124.t1	1
GO:0002758	innate immune response-activating signal transduction	1/22	34/21132	0.034822	0.132655	0.0925094	Chr15-g395.t1	1
GO:0019432	triglyceride biosynthetic process	1/22	36/21132	0.0368338	0.138127	0.0963253	Chr15-g2501.t1	1
GO:0010332	response to gamma radiation	1/22	37/21132	0.0378383	0.139134	0.097028	Chr10-g1124.t1	1
GO:0030097	hemopoiesis	1/22	38/21132	0.0388417	0.139134	0.097028	Chr14-g2120.t1	1
GO:0034644	cellular response to UV	1/22	38/21132	0.0388417	0.139134	0.097028	Chr10-g1124.t1	1
GO:0016893	endonuclease activity, active with either ribo- or deoxyribonucleic acids and producing 5'-phosphomonoesters	1/22	41/21132	0.041846	0.146146	0.101918	Chr10-g1124.t1	1
GO:0048534	hematopoietic or lymphoid organ development	1/22	42/21132	0.0428455	0.146146	0.101918	Chr14-g2120.t1	1
GO:0009226	nucleotide-sugar biosynthetic process	1/22	43/21132	0.0438439	0.146146	0.101918	Chr14-g2120.t1	1
GO:0046460	neutral lipid biosynthetic process	1/22	43/21132	0.0438439	0.146146	0.101918	Chr15-g2501.t1	1
GO:0046463	acylglycerol biosynthetic process	1/22	43/21132	0.0438439	0.146146	0.101918	Chr15-g2501.t1	1
GO:0004536	deoxyribonuclease activity	1/22	44/21132	0.0448414	0.147424	0.102809	Chr10-g1124.t1	1
GO:0009986	cell surface	1/22	46/21132	0.0468333	0.147597	0.102929	Chr14-g2120.t1	1
GO:0031902	late endosome membrane	1/22	46/21132	0.0468333	0.147597	0.102929	Chr4-g512.t1	1
GO:0016829	lyase activity	2/22	340/21132	0.048249	0.147597	0.102929	Chr14-g1958.t1/Chr5-g2260.t1	2
GO:0002757	immune response-activating signal transduction	1/22	48/21132	0.0488213	0.147597	0.102929	Chr15-g395.t1	1
GO:0006641	triglyceride metabolic process	1/22	48/21132	0.0488213	0.147597	0.102929	Chr15-g2501.t1	1
GO:0003684	damaged DNA binding	1/22	49/21132	0.0498138	0.147597	0.102929	Chr10-g1124.t1	1
GO:0006891	intra-Golgi vesicle-mediated transport	1/22	49/21132	0.0498138	0.147597	0.102929	Chr4-g512.t1	1
GO:0009081	branched-chain amino acid metabolic process	1/22	49/21132	0.0498138	0.147597	0.102929	Chr14-g1958.t1	1
GO:0042147	retrograde transport, endosome to Golgi	1/22	50/21132	0.0508053	0.148699	0.103698	Chr4-g512.t1	1
GO:0006892	post-Golgi vesicle-mediated transport	1/22	51/21132	0.0517959	0.149771	0.104446	Chr4-g512.t1	1
GO:0002764	immune response-regulating signaling pathway	1/22	52/21132	0.0527854	0.150815	0.105174	Chr15-g395.t1	1
GO:0002520	immune system development	1/22	58/21132	0.058702	0.163819	0.114243	Chr14-g2120.t1	1
GO:0080156	mitochondrial mRNA modification	1/22	58/21132	0.058702	0.163819	0.114243	Chr1-g981.t1	1
GO:0030660	Golgi-associated vesicle membrane	1/22	60/21132	0.0606663	0.165454	0.115382	Chr4-g512.t1	1
GO:0043467	regulation of generation of precursor metabolites and energy	1/22	60/21132	0.0606663	0.165454	0.115382	Chr15-g2501.t1	1
GO:0005484	SNAP receptor activity	1/22	63/21132	0.0636055	0.167751	0.116984	Chr4-g512.t1	1
GO:0009225	nucleotide-sugar metabolic process	1/22	63/21132	0.0636055	0.167751	0.116984	Chr14-g2120.t1	1
GO:0097164	ammonium ion metabolic process	1/22	63/21132	0.0636055	0.167751	0.116984	Chr8-g211.t1	1
GO:0016866	intramolecular transferase activity	1/22	64/21132	0.0645833	0.168478	0.117491	Chr8-g136.t1	1
GO:0030662	coated vesicle membrane	1/22	65/21132	0.0655601	0.169031	0.117877	Chr4-g512.t1	1
GO:0006289	nucleotide-excision repair	1/22	68/21132	0.0684846	0.169031	0.117877	Chr10-g1124.t1	1
GO:0004620	phospholipase activity	1/22	69/21132	0.0694575	0.169031	0.117877	Chr6-g1516.t1	1
GO:0006623	protein targeting to vacuole	1/22	69/21132	0.0694575	0.169031	0.117877	Chr4-g512.t1	1
GO:0006638	neutral lipid metabolic process	1/22	69/21132	0.0694575	0.169031	0.117877	Chr15-g2501.t1	1
GO:0006639	acylglycerol metabolic process	1/22	69/21132	0.0694575	0.169031	0.117877	Chr15-g2501.t1	1
GO:0016482	cytosolic transport	1/22	70/21132	0.0704295	0.169031	0.117877	Chr4-g512.t1	1
GO:1900864	mitochondrial RNA modification	1/22	70/21132	0.0704295	0.169031	0.117877	Chr1-g981.t1	1
GO:0051286	cell tip	1/22	71/21132	0.0714004	0.169664	0.118319	Chr14-g2120.t1	1
GO:0030133	transport vesicle	1/22	72/21132	0.0723704	0.170283	0.11875	Chr4-g512.t1	1
GO:0010268	brassinosteroid homeostasis	1/22	74/21132	0.0743075	0.173144	0.120745	Chr14-g1751.t1	1
GO:0046474	glycerophospholipid biosynthetic process	1/22	76/21132	0.0762408	0.17594	0.122695	Chr8-g211.t1	1
GO:0007267	cell-cell signaling	1/22	77/21132	0.0772059	0.176471	0.123065	Chr5-g2260.t1	1
GO:0050660	flavin adenine dinucleotide binding	1/22	80/21132	0.0800957	0.179332	0.12506	Chr5-g2260.t1	1
GO:0072666	establishment of protein localization to vacuole	1/22	81/21132	0.081057	0.179332	0.12506	Chr4-g512.t1	1
GO:0072665	protein localization to vacuole	1/22	82/21132	0.0820174	0.179332	0.12506	Chr4-g512.t1	1
GO:0009816	defense response to bacterium, incompatible interaction	1/22	83/21132	0.0829768	0.179332	0.12506	Chr15-g395.t1	1
GO:0016131	brassinosteroid metabolic process	1/22	84/21132	0.0839353	0.179332	0.12506	Chr14-g1751.t1	1
GO:0045087	innate immune response	2/22	468/21132	0.0845191	0.179332	0.12506	Chr15-g395.t1/Chr4-g1457.t1	2
GO:0010212	response to ionizing radiation	1/22	86/21132	0.0858493	0.179332	0.12506	Chr10-g1124.t1	1
GO:0019395	fatty acid oxidation	1/22	86/21132	0.0858493	0.179332	0.12506	Chr5-g2260.t1	1
GO:0006906	vesicle fusion	1/22	88/21132	0.0877595	0.179332	0.12506	Chr4-g512.t1	1
GO:0016128	phytosteroid metabolic process	1/22	88/21132	0.0877595	0.179332	0.12506	Chr14-g1751.t1	1
GO:0031201	SNARE complex	1/22	88/21132	0.0877595	0.179332	0.12506	Chr4-g512.t1	1
GO:0005684	U2-type spliceosomal complex	1/22	90/21132	0.0896659	0.179332	0.12506	Chr12-g687.t1	1
GO:0005815	microtubule organizing center	1/22	90/21132	0.0896659	0.179332	0.12506	Chr6-g1516.t1	1
GO:0044038	cell wall macromolecule biosynthetic process	1/22	90/21132	0.0896659	0.179332	0.12506	Chr14-g2120.t1	1
GO:0070589	cellular component macromolecule biosynthetic process	1/22	90/21132	0.0896659	0.179332	0.12506	Chr14-g2120.t1	1
GO:0071013	catalytic step 2 spliceosome	1/22	92/21132	0.0915685	0.180524	0.125892	Chr12-g687.t1	1
GO:0000959	mitochondrial RNA metabolic process	1/22	93/21132	0.0925184	0.180524	0.125892	Chr1-g981.t1	1
GO:0090174	organelle membrane fusion	1/22	93/21132	0.0925184	0.180524	0.125892	Chr4-g512.t1	1
GO:0043934	sporulation	1/22	95/21132	0.0944153	0.182739	0.127437	Chr14-g2120.t1	1
GO:0000149	SNARE binding	1/22	97/21132	0.0963085	0.184912	0.128952	Chr4-g512.t1	1
GO:0034440	lipid oxidation	1/22	100/21132	0.0991411	0.187656	0.130866	Chr5-g2260.t1	1
GO:0006109	regulation of carbohydrate metabolic process	1/22	101/21132	0.100083	0.187656	0.130866	Chr15-g2501.t1	1
GO:0031977	thylakoid lumen	1/22	101/21132	0.100083	0.187656	0.130866	Chr15-g2115.t1	1
GO:0016197	endosomal transport	1/22	102/21132	0.101025	0.187953	0.131073	Chr4-g512.t1	1
GO:0002218	activation of innate immune response	1/22	103/21132	0.101965	0.188244	0.131275	Chr15-g395.t1	1
GO:0030659	cytoplasmic vesicle membrane	1/22	107/21132	0.105718	0.193681	0.135067	Chr4-g512.t1	1
GO:0016298	lipase activity	1/22	109/21132	0.107588	0.195615	0.136416	Chr6-g1516.t1	1
GO:0055088	lipid homeostasis	1/22	113/21132	0.111318	0.198618	0.13851	Chr14-g1751.t1	1
GO:0012506	vesicle membrane	1/22	115/21132	0.113178	0.198618	0.13851	Chr4-g512.t1	1
GO:0016556	mRNA modification	1/22	116/21132	0.114106	0.198618	0.13851	Chr1-g981.t1	1
GO:0051193	obsolete regulation of cofactor metabolic process	1/22	116/21132	0.114106	0.198618	0.13851	Chr15-g2501.t1	1
GO:0000724	double-strand break repair via homologous recombination	1/22	117/21132	0.115033	0.198618	0.13851	Chr10-g1124.t1	1
GO:0002253	activation of immune response	1/22	117/21132	0.115033	0.198618	0.13851	Chr15-g395.t1	1
GO:0016830	carbon-carbon lyase activity	1/22	117/21132	0.115033	0.198618	0.13851	Chr5-g2260.t1	1
GO:0000725	recombinational repair	1/22	119/21132	0.116885	0.199273	0.138967	Chr10-g1124.t1	1
GO:0003727	single-stranded RNA binding	1/22	120/21132	0.11781	0.199273	0.138967	Chr4-g2015.t1	1
GO:0061025	membrane fusion	1/22	121/21132	0.118733	0.199273	0.138967	Chr4-g512.t1	1
GO:0065004	protein-DNA complex assembly	1/22	121/21132	0.118733	0.199273	0.138967	Chr10-g1124.t1	1
GO:0005770	late endosome	1/22	122/21132	0.119656	0.199427	0.139074	Chr4-g512.t1	1
GO:0006486	protein glycosylation	1/22	125/21132	0.122419	0.201237	0.140336	Chr14-g2120.t1	1
GO:0043413	macromolecule glycosylation	1/22	125/21132	0.122419	0.201237	0.140336	Chr14-g2120.t1	1
GO:0010224	response to UV-B	1/22	128/21132	0.125173	0.202984	0.141554	Chr10-g1124.t1	1
GO:0061982	meiosis I cell cycle process	1/22	128/21132	0.125173	0.202984	0.141554	Chr10-g1124.t1	1
GO:0048284	organelle fusion	1/22	134/21132	0.130657	0.210455	0.146765	Chr4-g512.t1	1
GO:0008654	phospholipid biosynthetic process	1/22	139/21132	0.135202	0.216324	0.150858	Chr8-g211.t1	1
GO:0009101	glycoprotein biosynthetic process	1/22	140/21132	0.136109	0.216332	0.150863	Chr14-g2120.t1	1
GO:0009744	response to sucrose	1/22	144/21132	0.139725	0.219139	0.152821	Chr15-g2501.t1	1
GO:0034285	response to disaccharide	1/22	144/21132	0.139725	0.219139	0.152821	Chr15-g2501.t1	1
GO:0010008	endosome membrane	1/22	145/21132	0.140627	0.219139	0.152821	Chr4-g512.t1	1
GO:0045089	positive regulation of innate immune response	1/22	146/21132	0.141527	0.219139	0.152821	Chr15-g395.t1	1
GO:0007034	vacuolar transport	1/22	152/21132	0.146914	0.226021	0.15762	Chr4-g512.t1	1
GO:0071824	protein-DNA complex subunit organization	1/22	155/21132	0.149595	0.22868	0.159474	Chr10-g1124.t1	1
GO:0070085	glycosylation	1/22	157/21132	0.151378	0.229838	0.160282	Chr14-g2120.t1	1
GO:0016050	vesicle organization	1/22	158/21132	0.152268	0.229838	0.160282	Chr4-g512.t1	1
GO:0016616	oxidoreductase activity, acting on the CH-OH group of donors, NAD or NADP as acceptor	1/22	161/21132	0.154933	0.232399	0.162068	Chr7-g726.t1	1
GO:0006650	glycerophospholipid metabolic process	1/22	164/21132	0.157589	0.233665	0.16295	Chr8-g211.t1	1
GO:0008202	steroid metabolic process	1/22	166/21132	0.159356	0.233665	0.16295	Chr14-g1751.t1	1
GO:0009741	response to brassinosteroid	1/22	166/21132	0.159356	0.233665	0.16295	Chr14-g1751.t1	1
GO:0071482	cellular response to light stimulus	1/22	168/21132	0.16112	0.233665	0.16295	Chr10-g1124.t1	1
GO:0050778	positive regulation of immune response	1/22	169/21132	0.162	0.233665	0.16295	Chr15-g395.t1	1
GO:0009100	glycoprotein metabolic process	1/22	171/21132	0.163758	0.233665	0.16295	Chr14-g2120.t1	1
GO:0044440	obsolete endosomal part	1/22	171/21132	0.163758	0.233665	0.16295	Chr4-g512.t1	1
GO:0048513	animal organ development	1/22	172/21132	0.164636	0.233665	0.16295	Chr14-g2120.t1	1
GO:0006302	double-strand break repair	1/22	173/21132	0.165513	0.233665	0.16295	Chr10-g1124.t1	1
GO:0052689	carboxylic ester hydrolase activity	1/22	173/21132	0.165513	0.233665	0.16295	Chr6-g1516.t1	1
GO:0055029	nuclear DNA-directed RNA polymerase complex	1/22	177/21132	0.169011	0.236565	0.164973	Chr4-g2015.t1	1
GO:0005681	spliceosomal complex	1/22	179/21132	0.170755	0.236565	0.164973	Chr12-g687.t1	1
GO:0002684	positive regulation of immune system process	1/22	180/21132	0.171626	0.236565	0.164973	Chr15-g395.t1	1
GO:0044036	cell wall macromolecule metabolic process	1/22	181/21132	0.172495	0.236565	0.164973	Chr14-g2120.t1	1
GO:0050662	obsolete coenzyme binding	1/22	181/21132	0.172495	0.236565	0.164973	Chr5-g2260.t1	1
GO:0016779	nucleotidyltransferase activity	1/22	185/21132	0.175966	0.238598	0.166391	Chr14-g2120.t1	1
GO:1901607	alpha-amino acid biosynthetic process	1/22	185/21132	0.175966	0.238598	0.166391	Chr14-g1958.t1	1
GO:0071478	cellular response to radiation	1/22	188/21132	0.17856	0.240567	0.167764	Chr10-g1124.t1	1
GO:0016614	oxidoreductase activity, acting on CH-OH group of donors	1/22	189/21132	0.179423	0.240567	0.167764	Chr7-g726.t1	1
GO:0031349	positive regulation of defense response	1/22	193/21132	0.182865	0.243821	0.170033	Chr15-g395.t1	1
GO:0030258	lipid modification	1/22	204/21132	0.192262	0.253533	0.176806	Chr5-g2260.t1	1
GO:0062012	regulation of small molecule metabolic process	1/22	204/21132	0.192262	0.253533	0.176806	Chr15-g2501.t1	1
GO:0008652	cellular amino acid biosynthetic process	1/22	207/21132	0.194807	0.255485	0.178167	Chr14-g1958.t1	1
GO:0006310	DNA recombination	1/22	209/21132	0.196499	0.256303	0.178738	Chr10-g1124.t1	1
GO:0005516	calmodulin binding	1/22	212/21132	0.199031	0.257602	0.179644	Chr4-g1457.t1	1
GO:0000428	DNA-directed RNA polymerase complex	1/22	214/21132	0.200715	0.257602	0.179644	Chr4-g2015.t1	1
GO:0030880	RNA polymerase complex	1/22	214/21132	0.200715	0.257602	0.179644	Chr4-g2015.t1	1
GO:0009411	response to UV	1/22	224/21132	0.209083	0.26656	0.18589	Chr10-g1124.t1	1
GO:0045088	regulation of innate immune response	1/22	225/21132	0.209916	0.26656	0.18589	Chr15-g395.t1	1
GO:0140097	catalytic activity, acting on DNA	1/22	230/21132	0.214064	0.270397	0.188566	Chr10-g1124.t1	1
GO:0000398	mRNA splicing, via spliceosome	1/22	243/21132	0.224754	0.280942	0.19592	Chr12-g687.t1	1
GO:0031329	regulation of cellular catabolic process	1/22	243/21132	0.224754	0.280942	0.19592	Chr15-g2501.t1	1
GO:0009553	embryo sac development	1/22	247/21132	0.228015	0.283541	0.197733	Chr5-g2260.t1	1
GO:0042325	regulation of phosphorylation	1/22	251/21132	0.231262	0.284631	0.198492	Chr15-g2501.t1	1
GO:1903046	meiotic cell cycle process	1/22	251/21132	0.231262	0.284631	0.198492	Chr10-g1124.t1	1
GO:0006644	phospholipid metabolic process	1/22	255/21132	0.234497	0.28714	0.200242	Chr8-g211.t1	1
GO:0009743	response to carbohydrate	1/22	264/21132	0.241728	0.293973	0.205007	Chr15-g2501.t1	1
GO:0051321	meiotic cell cycle	1/22	265/21132	0.242528	0.293973	0.205007	Chr10-g1124.t1	1
GO:0009814	defense response, incompatible interaction	1/22	269/21132	0.245717	0.294773	0.205566	Chr15-g395.t1	1
GO:0009894	regulation of catabolic process	1/22	271/21132	0.247307	0.294773	0.205566	Chr15-g2501.t1	1
GO:0061695	transferase complex, transferring phosphorus-containing groups	1/22	271/21132	0.247307	0.294773	0.205566	Chr4-g2015.t1	1
GO:0050776	regulation of immune response	1/22	272/21132	0.248101	0.294773	0.205566	Chr15-g395.t1	1
GO:0042546	cell wall biogenesis	1/22	279/21132	0.253635	0.299702	0.209002	Chr14-g2120.t1	1
GO:0004497	monooxygenase activity	1/22	281/21132	0.255209	0.299702	0.209002	Chr14-g1751.t1	1
GO:0000377	RNA splicing, via transesterification reactions with bulged adenosine as nucleophile	1/22	282/21132	0.255995	0.299702	0.209002	Chr12-g687.t1	1
GO:0000375	RNA splicing, via transesterification reactions	1/22	286/21132	0.259131	0.3019	0.210535	Chr12-g687.t1	1
GO:0004675	transmembrane receptor protein serine/threonine kinase activity	1/22	288/21132	0.260693	0.302046	0.210638	Chr15-g395.t1	1
GO:0007178	transmembrane receptor protein serine/threonine kinase signaling pathway	1/22	290/21132	0.262253	0.302046	0.210638	Chr15-g395.t1	1
GO:0044433	obsolete cytoplasmic vesicle part	1/22	291/21132	0.263032	0.302046	0.210638	Chr4-g512.t1	1
GO:0006605	protein targeting	1/22	304/21132	0.273084	0.308262	0.214972	Chr4-g512.t1	1
GO:1901605	alpha-amino acid metabolic process	1/22	304/21132	0.273084	0.308262	0.214972	Chr14-g1958.t1	1
GO:0002682	regulation of immune system process	1/22	305/21132	0.273852	0.308262	0.214972	Chr15-g395.t1	1
GO:0071214	cellular response to abiotic stimulus	1/22	307/21132	0.275386	0.308262	0.214972	Chr10-g1124.t1	1
GO:0104004	cellular response to environmental stimulus	1/22	307/21132	0.275386	0.308262	0.214972	Chr10-g1124.t1	1
GO:0019199	transmembrane receptor protein kinase activity	1/22	308/21132	0.276151	0.308262	0.214972	Chr15-g395.t1	1
GO:0019220	regulation of phosphate metabolic process	1/22	315/21132	0.281488	0.311323	0.217107	Chr15-g2501.t1	1
GO:0051174	regulation of phosphorus metabolic process	1/22	315/21132	0.281488	0.311323	0.217107	Chr15-g2501.t1	1
GO:0016853	isomerase activity	1/22	318/21132	0.283764	0.3124	0.217858	Chr8-g136.t1	1
GO:0007167	enzyme linked receptor protein signaling pathway	1/22	320/21132	0.285277	0.312632	0.21802	Chr15-g395.t1	1
GO:0046777	protein autophosphorylation	1/22	332/21132	0.294293	0.321047	0.223888	Chr15-g395.t1	1
GO:0061024	membrane organization	1/22	346/21132	0.304675	0.330869	0.230737	Chr4-g512.t1	1
GO:0008380	RNA splicing	1/22	350/21132	0.307614	0.331853	0.231424	Chr12-g687.t1	1
GO:0006631	fatty acid metabolic process	1/22	351/21132	0.308347	0.331853	0.231424	Chr5-g2260.t1	1
GO:0004888	transmembrane signaling receptor activity	1/22	359/21132	0.314184	0.336626	0.234752	Chr15-g395.t1	1
GO:0072594	establishment of protein localization to organelle	1/22	376/21132	0.326432	0.348194	0.24282	Chr4-g512.t1	1
GO:0006397	mRNA processing	1/22	379/21132	0.328572	0.348926	0.24333	Chr12-g687.t1	1
GO:0048037	obsolete cofactor binding	1/22	392/21132	0.337769	0.357113	0.249039	Chr5-g2260.t1	1
GO:0007166	cell surface receptor signaling pathway	1/22	398/21132	0.341973	0.359132	0.250447	Chr15-g395.t1	1
GO:0006281	DNA repair	1/22	399/21132	0.342671	0.359132	0.250447	Chr10-g1124.t1	1
GO:0038023	signaling receptor activity	1/22	403/21132	0.345457	0.360477	0.251385	Chr15-g395.t1	1
GO:1901615	organic hydroxy compound metabolic process	1/22	407/21132	0.348232	0.36167	0.252217	Chr14-g1751.t1	1
GO:0090407	organophosphate biosynthetic process	1/22	409/21132	0.349615	0.36167	0.252217	Chr8-g211.t1	1
GO:0042445	hormone metabolic process	1/22	417/21132	0.355119	0.365788	0.255089	Chr14-g1751.t1	1
GO:0015630	microtubule cytoskeleton	1/22	424/21132	0.359898	0.36825	0.256806	Chr6-g1516.t1	1
GO:0048646	anatomical structure formation involved in morphogenesis	1/22	425/21132	0.360578	0.36825	0.256806	Chr14-g2120.t1	1
GO:0006520	cellular amino acid metabolic process	1/22	441/21132	0.371366	0.37766	0.263368	Chr14-g1958.t1	1
GO:0031347	regulation of defense response	1/22	451/21132	0.378019	0.382804	0.266956	Chr15-g395.t1	1
GO:0060089	molecular transducer activity	1/22	455/21132	0.380662	0.383861	0.267692	Chr15-g395.t1	1
GO:0033365	protein localization to organelle	1/22	460/21132	0.38395	0.385556	0.268875	Chr4-g512.t1	1
GO:1901137	carbohydrate derivative biosynthetic process	1/22	497/21132	0.40777	0.40777	0.284366	Chr14-g2120.t1	1

## Sheet: Table S4
Table S4. Summary of GO enrichment analysis of the unique gene repertoire in oil flax.
ID	Description	GeneRatio	BgRatio	pvalue	p.adjust	qvalue	geneID	Count
GO:0009535	chloroplast thylakoid membrane	3/10	424/20330	0.000969181	0.0323045	0.0195687	CM118222-g2910.t1/CM118224-g979.t1/CM118224-g1360.t1	3
GO:0055035	plastid thylakoid membrane	3/10	435/20330	0.00104378	0.0323045	0.0195687	CM118222-g2910.t1/CM118224-g979.t1/CM118224-g1360.t1	3
GO:0042651	thylakoid membrane	3/10	457/20330	0.00120376	0.0323045	0.0195687	CM118222-g2910.t1/CM118224-g979.t1/CM118224-g1360.t1	3
GO:0034357	photosynthetic membrane	3/10	459/20330	0.00121904	0.0323045	0.0195687	CM118222-g2910.t1/CM118224-g979.t1/CM118224-g1360.t1	3
GO:0032922	circadian regulation of gene expression	1/10	11/20330	0.00539876	0.0892021	0.054035	CM118229-g1191.t1	1
GO:0080110	sporopollenin biosynthetic process	1/10	13/20330	0.00637753	0.0892021	0.054035	CM118222-g1628.t1	1
GO:0009639	response to red or far red light	2/10	259/20330	0.00680107	0.0892021	0.054035	CM118229-g1191.t1/CM118224-g979.t1	2
GO:0008865	fructokinase activity	1/10	16/20330	0.00784406	0.0892021	0.054035	CM118223-g495.t1	1
GO:0004396	hexokinase activity	1/10	17/20330	0.00833247	0.0892021	0.054035	CM118223-g495.t1	1
GO:0000712	resolution of meiotic recombination intermediates	1/10	19/20330	0.00930864	0.0892021	0.054035	CM118236-g2110.t1	1
GO:0006000	fructose metabolic process	1/10	21/20330	0.0102839	0.0892021	0.054035	CM118223-g495.t1	1
GO:0031297	replication fork processing	1/10	21/20330	0.0102839	0.0892021	0.054035	CM118236-g2110.t1	1
GO:0051307	meiotic chromosome separation	1/10	23/20330	0.0112584	0.0892021	0.054035	CM118236-g2110.t1	1
GO:0031409	pigment binding	1/10	29/20330	0.0141765	0.0892021	0.054035	CM118224-g979.t1	1
GO:0051304	chromosome separation	1/10	29/20330	0.0141765	0.0892021	0.054035	CM118236-g2110.t1	1
GO:0005527	macrolide binding	1/10	31/20330	0.0151475	0.0892021	0.054035	CM118224-g1360.t1	1
GO:0005528	FK506 binding	1/10	31/20330	0.0151475	0.0892021	0.054035	CM118224-g1360.t1	1
GO:0009768	photosynthesis, light harvesting in photosystem I	1/10	31/20330	0.0151475	0.0892021	0.054035	CM118224-g979.t1	1
GO:0016168	chlorophyll binding	1/10	34/20330	0.0166024	0.0926239	0.0561078	CM118224-g979.t1	1
GO:0045005	DNA-dependent DNA replication maintenance of fidelity	1/10	36/20330	0.0175712	0.0931276	0.0564129	CM118236-g2110.t1	1
GO:0007129	homologous chromosome pairing at meiosis	1/10	44/20330	0.021438	0.101073	0.0612261	CM118236-g2110.t1	1
GO:0042631	cellular response to water deprivation	1/10	45/20330	0.0219204	0.101073	0.0612261	CM118222-g2910.t1	1
GO:0019200	carbohydrate kinase activity	1/10	46/20330	0.0224026	0.101073	0.0612261	CM118223-g495.t1	1
GO:0071462	cellular response to water stimulus	1/10	47/20330	0.0228845	0.101073	0.0612261	CM118222-g2910.t1	1
GO:0010584	pollen exine formation	1/10	51/20330	0.0248102	0.101178	0.0612896	CM118222-g1628.t1	1
GO:0009765	photosynthesis, light harvesting	1/10	53/20330	0.0257718	0.101178	0.0612896	CM118224-g979.t1	1
GO:0046835	carbohydrate phosphorylation	1/10	53/20330	0.0257718	0.101178	0.0612896	CM118223-g495.t1	1
GO:0045143	homologous chromosome segregation	1/10	60/20330	0.0291305	0.108359	0.0656393	CM118236-g2110.t1	1
GO:0046906	tetrapyrrole binding	1/10	63/20330	0.0305668	0.108359	0.0656393	CM118224-g979.t1	1
GO:0010208	pollen wall assembly	1/10	74/20330	0.0358167	0.108359	0.0656393	CM118222-g1628.t1	1
GO:0070192	chromosome organization involved in meiotic cell cycle	1/10	74/20330	0.0358167	0.108359	0.0656393	CM118236-g2110.t1	1
GO:0085029	extracellular matrix assembly	1/10	74/20330	0.0358167	0.108359	0.0656393	CM118222-g1628.t1	1
GO:0010218	response to far red light	1/10	76/20330	0.0367685	0.108359	0.0656393	CM118224-g979.t1	1
GO:0000413	protein peptidyl-prolyl isomerization	1/10	78/20330	0.0377195	0.108359	0.0656393	CM118224-g1360.t1	1
GO:0003755	peptidyl-prolyl cis-trans isomerase activity	1/10	78/20330	0.0377195	0.108359	0.0656393	CM118224-g1360.t1	1
GO:0007131	reciprocal meiotic recombination	1/10	79/20330	0.0381946	0.108359	0.0656393	CM118236-g2110.t1	1
GO:0035825	homologous recombination	1/10	79/20330	0.0381946	0.108359	0.0656393	CM118236-g2110.t1	1
GO:0009640	photomorphogenesis	1/10	84/20330	0.0405672	0.108359	0.0656393	CM118229-g1191.t1	1
GO:0016859	cis-trans isomerase activity	1/10	86/20330	0.0415148	0.108359	0.0656393	CM118224-g1360.t1	1
GO:0030198	extracellular matrix organization	1/10	89/20330	0.0429346	0.108359	0.0656393	CM118222-g1628.t1	1
GO:0043062	extracellular structure organization	1/10	89/20330	0.0429346	0.108359	0.0656393	CM118222-g1628.t1	1
GO:0045132	meiotic chromosome segregation	1/10	89/20330	0.0429346	0.108359	0.0656393	CM118236-g2110.t1	1
GO:0019318	hexose metabolic process	1/10	94/20330	0.0452966	0.111396	0.0674794	CM118223-g495.t1	1
GO:0010287	plastoglobule	1/10	96/20330	0.04624	0.111396	0.0674794	CM118224-g979.t1	1
GO:0010927	cellular component assembly involved in morphogenesis	1/10	99/20330	0.0476535	0.11225	0.0679967	CM118222-g1628.t1	1
GO:0018208	peptidyl-proline modification	1/10	108/20330	0.0518826	0.11629	0.0704438	CM118224-g1360.t1	1
GO:0010114	response to red light	1/10	110/20330	0.0528201	0.11629	0.0704438	CM118224-g979.t1	1
GO:0007127	meiosis I	1/10	112/20330	0.0537567	0.11629	0.0704438	CM118236-g2110.t1	1
GO:0061077	chaperone-mediated protein folding	1/10	112/20330	0.0537567	0.11629	0.0704438	CM118224-g1360.t1	1
GO:0048653	anther development	1/10	120/20330	0.0574951	0.1195	0.072388	CM118222-g1628.t1	1
GO:0061982	meiosis I cell cycle process	1/10	120/20330	0.0574951	0.1195	0.072388	CM118236-g2110.t1	1
GO:0003924	GTPase activity	1/10	123/20330	0.0588935	0.120052	0.0727227	CM118229-g1191.t1	1
GO:0009637	response to blue light	1/10	132/20330	0.0630776	0.126155	0.0764198	CM118224-g979.t1	1
GO:0006633	fatty acid biosynthetic process	1/10	139/20330	0.0663204	0.130184	0.0788605	CM118222-g1628.t1	1
GO:0019684	photosynthesis, light reaction	1/10	145/20330	0.0690918	0.131654	0.0797506	CM118224-g979.t1	1
GO:0005996	monosaccharide metabolic process	1/10	146/20330	0.069553	0.131654	0.0797506	CM118223-g495.t1	1
GO:0140013	meiotic nuclear division	1/10	158/20330	0.0750713	0.133382	0.0807973	CM118236-g2110.t1	1
GO:0098813	nuclear chromosome segregation	1/10	162/20330	0.0769041	0.133382	0.0807973	CM118236-g2110.t1	1
GO:0007623	circadian rhythm	1/10	168/20330	0.0796473	0.133382	0.0807973	CM118229-g1191.t1	1
GO:0048511	rhythmic process	1/10	168/20330	0.0796473	0.133382	0.0807973	CM118229-g1191.t1	1
GO:0006261	DNA-dependent DNA replication	1/10	169/20330	0.0801037	0.133382	0.0807973	CM118236-g2110.t1	1
GO:0006855	drug transmembrane transport	1/10	172/20330	0.081472	0.133382	0.0807973	CM118232-g2152.t1	1
GO:0048443	stamen development	1/10	172/20330	0.081472	0.133382	0.0807973	CM118222-g1628.t1	1
GO:0048466	androecium development	1/10	172/20330	0.081472	0.133382	0.0807973	CM118222-g1628.t1	1
GO:0007059	chromosome segregation	1/10	176/20330	0.0832934	0.133382	0.0807973	CM118236-g2110.t1	1
GO:0015893	drug transport	1/10	179/20330	0.0846573	0.133382	0.0807973	CM118232-g2152.t1	1
GO:0016709	oxidoreductase activity, acting on paired donors, with incorporation or reduction of molecular oxygen, NAD(P)H as one donor, and incorporation of one atom of oxygen	1/10	180/20330	0.0851116	0.133382	0.0807973	CM118222-g1628.t1	1
GO:0015979	photosynthesis	1/10	181/20330	0.0855656	0.133382	0.0807973	CM118224-g979.t1	1
GO:0006260	DNA replication	1/10	196/20330	0.0923519	0.136063	0.0824214	CM118236-g2110.t1	1
GO:0006310	DNA recombination	1/10	196/20330	0.0923519	0.136063	0.0824214	CM118236-g2110.t1	1
GO:0009705	plant-type vacuole membrane	1/10	197/20330	0.0928027	0.136063	0.0824214	CM118222-g2910.t1	1
GO:0006457	protein folding	1/10	199/20330	0.0937037	0.136063	0.0824214	CM118224-g1360.t1	1
GO:0008652	cellular amino acid biosynthetic process	1/10	199/20330	0.0937037	0.136063	0.0824214	CM118231-g2073.t1	1
GO:0005516	calmodulin binding	1/10	205/20330	0.0964019	0.138089	0.0836489	CM118225-g1393.t1	1
GO:0030258	lipid modification	1/10	209/20330	0.0981967	0.138785	0.0840701	CM118222-g1628.t1	1
GO:1903046	meiotic cell cycle process	1/10	240/20330	0.111998	0.156207	0.0946241	CM118236-g2110.t1	1
GO:0051321	meiotic cell cycle	1/10	253/20330	0.117728	0.161781	0.0980002	CM118236-g2110.t1	1
GO:0000280	nuclear division	1/10	256/20330	0.119046	0.161781	0.0980002	CM118236-g2110.t1	1
GO:0008514	organic anion transmembrane transporter activity	1/10	263/20330	0.122114	0.163849	0.0992532	CM118222-g2910.t1	1
GO:0004497	monooxygenase activity	1/10	273/20330	0.12648	0.167586	0.101517	CM118222-g1628.t1	1
GO:0071214	cellular response to abiotic stimulus	1/10	293/20330	0.135153	0.17471	0.105832	CM118222-g2910.t1	1
GO:0104004	cellular response to environmental stimulus	1/10	293/20330	0.135153	0.17471	0.105832	CM118222-g2910.t1	1
GO:0000325	plant-type vacuole	1/10	298/20330	0.137309	0.175359	0.106225	CM118222-g2910.t1	1
GO:0016853	isomerase activity	1/10	307/20330	0.141178	0.176593	0.106973	CM118224-g1360.t1	1
GO:0016705	oxidoreductase activity, acting on paired donors, with incorporation or reduction of molecular oxygen	1/10	308/20330	0.141607	0.176593	0.106973	CM118222-g1628.t1	1
GO:0048438	floral whorl development	1/10	315/20330	0.144604	0.178233	0.107967	CM118222-g1628.t1	1
GO:0072330	monocarboxylic acid biosynthetic process	1/10	321/20330	0.147166	0.179305	0.108616	CM118222-g1628.t1	1
GO:0048285	organelle fission	1/10	325/20330	0.14887	0.17932	0.108625	CM118236-g2110.t1	1
GO:0044550	secondary metabolite biosynthetic process	1/10	330/20330	0.150995	0.179837	0.108938	CM118222-g1628.t1	1
GO:0048037	obsolete cofactor binding	1/10	340/20330	0.155231	0.181311	0.109831	CM118224-g979.t1	1
GO:0006631	fatty acid metabolic process	1/10	341/20330	0.155654	0.181311	0.109831	CM118222-g1628.t1	1
GO:0015711	organic anion transport	1/10	350/20330	0.159449	0.181737	0.110089	CM118222-g2910.t1	1
GO:0031668	cellular response to extracellular stimulus	1/10	350/20330	0.159449	0.181737	0.110089	CM118222-g2910.t1	1
GO:0008509	anion transmembrane transporter activity	1/10	363/20330	0.164903	0.183398	0.111095	CM118222-g2910.t1	1
GO:0003690	double-stranded DNA binding	1/10	364/20330	0.165321	0.183398	0.111095	CM118236-g2110.t1	1
GO:0008144	drug binding	1/10	370/20330	0.167827	0.183398	0.111095	CM118224-g1360.t1	1
GO:0071496	cellular response to external stimulus	1/10	370/20330	0.167827	0.183398	0.111095	CM118222-g2910.t1	1
GO:0006091	generation of precursor metabolites and energy	1/10	377/20330	0.170741	0.183626	0.111233	CM118224-g979.t1	1
GO:0098656	anion transmembrane transport	1/10	381/20330	0.172403	0.183626	0.111233	CM118222-g2910.t1	1
GO:0045229	external encapsulating structure organization	1/10	383/20330	0.173232	0.183626	0.111233	CM118222-g1628.t1	1
GO:0048437	floral organ development	1/10	401/20330	0.180664	0.189608	0.114857	CM118222-g1628.t1	1
GO:0048646	anatomical structure formation involved in morphogenesis	1/10	419/20330	0.188036	0.19541	0.118372	CM118222-g1628.t1	1
GO:0006520	cellular amino acid metabolic process	1/10	429/20330	0.192106	0.197041	0.119359	CM118231-g2073.t1	1
GO:0009991	response to extracellular stimulus	1/10	432/20330	0.193323	0.197041	0.119359	CM118222-g2910.t1	1
GO:0044262	cellular carbohydrate metabolic process	1/10	444/20330	0.198176	0.200063	0.12119	CM118223-g495.t1	1
GO:0009733	response to auxin	1/10	481/20330	0.212974	0.212974	0.129011	CM118222-g1628.t1	1

## Sheet: Table S5
Table S5. Summary of identified NLR genes across the analyzed genomes.
Sample	Type	Chr	Start	End	Strand
Attila	TIR-NBARC-LRR	CM128850.1	6433238	6438351	+
Attila	TIR-NBARC-LRR	CM128850.1	15205809	15208554	+
Attila	TIR-NBARC-LRR	CM128850.1	15288659	15292338	+
Attila	CC-NBARC-LRR	CM128850.1	15988933	15991534	+
Attila	TIR-NBARC-LRR	CM128850.1	18621975	18627408	-
Attila	TIR-NBARC	CM128850.1	6525389	6526526	-
Attila	TIR-NBARC-LRR	CM128850.1	6427594	6430584	-
Attila	TIR-NBARC-LRR	CM128850.1	5522025	5524548	-
Attila	TIR-NBARC-LRR	CM128850.1	762589	765522	-
Attila	TIR-NBARC-LRR	CM128840.1	895273	900102	+
Attila	TIR-NBARC-LRR	CM128840.1	901122	904279	+
Attila	TIR-NBARC-LRR	CM128840.1	3923889	3927710	+
Attila	TIR-NBARC	CM128840.1	8899445	8902200	+
Attila	CC-NBARC-LRR	CM128840.1	22918106	22920838	+
Attila	TIR-NBARC-LRR	CM128840.1	23009555	23012437	+
Attila	TIR-NBARC-LRR	CM128840.1	24272998	24276602	+
Attila	TIR-NBARC	CM128840.1	25109057	25111298	+
Attila	CC-NBARC-LRR	CM128840.1	26878799	26881580	+
Attila	TIR-NBARC-LRR	CM128840.1	27099559	27101668	+
Attila	CC-NBARC-LRR	CM128840.1	27214526	27217187	-
Attila	TIR-NBARC	CM128840.1	27156657	27158658	-
Attila	TIR-NBARC-LRR	CM128840.1	22748795	22752233	-
Attila	TIR-NBARC-LRR	CM128840.1	22423309	22426794	-
Attila	CC-NBARC-LRR	CM128840.1	22314797	22317530	-
Attila	TIR	CM128840.1	5234812	5235175	-
Attila	CC-NBARC-LRR	CM128840.1	4728021	4731003	-
Attila	TIR-NBARC	CM128836.1	354767	357653	+
Attila	CC-NBARC-LRR	CM128836.1	29727046	29729704	+
Attila	TIR	CM128836.1	29970114	29970495	+
Attila	TIR-NBARC	CM128836.1	28047472	28049212	-
Attila	NBARC-LRR	CM128836.1	2993977	2996929	-
Attila	CC-NBARC-LRR	CM128836.1	2262325	2265950	-
Attila	TIR-NBARC-LRR	CM128836.1	1523098	1526455	-
Attila	NBARC	CM128836.1	620018	620447	-
Attila	CC-NBARC-LRR	CM128847.1	458398	460960	+
Attila	TIR-NBARC	CM128847.1	1889160	1891246	+
Attila	TIR	CM128847.1	2505532	2505895	+
Attila	TIR-NBARC-LRR	CM128847.1	3113093	3117355	+
Attila	TIR-NBARC-LRR	CM128847.1	4351329	4354477	+
Attila	TIR-NBARC-LRR	CM128847.1	4869388	4873179	+
Attila	TIR-NBARC-LRR	CM128847.1	25845328	25849239	+
Attila	NBARC	CM128847.1	25847663	25848542	+
Attila	TIR-NBARC-LRR	CM128837.1	1300250	1305037	+
Attila	TIR	CM128837.1	4469978	4470338	+
Attila	TIR-NBARC-LRR	CM128837.1	20035703	20038263	+
Attila	TIR-NBARC-LRR	CM128837.1	24332418	24335232	+
Attila	TIR-NBARC-LRR	CM128837.1	24540632	24543831	+
Attila	TIR-NBARC-LRR	CM128837.1	26449834	26454054	-
Attila	NBARC	CM128837.1	5663991	5664861	-
Attila	TIR-NBARC-LRR	CM128848.1	1252382	1255502	+
Attila	CC-NBARC-LRR	CM128848.1	20208614	20211436	+
Attila	CC-NBARC-LRR	CM128848.1	20266496	20269529	+
Attila	TIR	CM128848.1	20445996	20446353	+
Attila	TIR	CM128848.1	26008799	26009168	+
Attila	TIR	CM128848.1	26016531	26016900	+
Attila	TIR-NBARC-LRR	CM128848.1	29553553	29557036	+
Attila	TIR-NBARC-LRR	CM128848.1	30404643	30408513	+
Attila	TIR-NBARC-LRR	CM128848.1	27846797	27850116	-
Attila	TIR-NBARC-LRR	CM128848.1	27841600	27844556	-
Attila	CC-NBARC-LRR	CM128848.1	20477574	20481204	-
Attila	CC-NBARC-LRR	CM128848.1	19983558	19987260	-
Attila	TIR-NBARC-LRR	CM128848.1	19638226	19640914	-
Attila	TIR-NBARC-LRR	CM128845.1	872421	876449	+
Attila	NBARC	CM128845.1	4006998	4007424	+
Attila	TIR-NBARC-LRR	CM128845.1	18128792	18131689	+
Attila	TIR-NBARC-LRR	CM128845.1	21857530	21860627	+
Attila	TIR-NBARC-LRR	CM128845.1	21866605	21869170	+
Attila	TIR-NBARC-LRR	CM128845.1	22648771	22651046	+
Attila	TIR-NBARC-LRR	CM128845.1	22652824	22659303	+
Attila	TIR-NBARC-LRR	CM128845.1	24566927	24570124	+
Attila	CC-NBARC-LRR	CM128845.1	24584355	24587988	+
Attila	CC-NBARC-LRR	CM128845.1	24694270	24697708	+
Attila	TIR-NBARC-LRR	CM128845.1	25965810	25969449	+
Attila	TIR-NBARC	CM128845.1	23599791	23600556	-
Attila	NBARC	CM128845.1	20121073	20121424	-
Attila	TIR-NBARC-LRR	CM128845.1	906806	910923	-
Attila	TIR-NBARC-LRR	CM128845.1	782111	785478	-
Attila	TIR-NBARC-LRR	CM128846.1	857756	860892	+
Attila	TIR-NBARC-LRR	CM128846.1	865210	870687	+
Attila	TIR-NBARC-LRR	CM128846.1	3596816	3600646	+
Attila	NBARC	CM128846.1	5502031	5502478	+
Attila	TIR-NBARC-LRR	CM128846.1	6522826	6526941	+
Attila	TIR-NBARC-LRR	CM128846.1	18420391	18424461	+
Attila	TIR-NBARC-LRR	CM128846.1	18425046	18428324	+
Attila	TIR-NBARC-LRR	CM128846.1	18706515	18710180	+
Attila	TIR-NBARC	CM128846.1	20466338	20467606	+
Attila	TIR-NBARC	CM128846.1	18163356	18164910	-
Attila	TIR	CM128846.1	8698706	8699063	-
Attila	CC-NBARC	CM128846.1	4406970	4409625	-
Attila	NBARC	CM128843.1	691311	691632	+
Attila	CC-TIR-NBARC-LRR	CM128843.1	717993	720606	+
Attila	TIR-NBARC	CM128843.1	1053751	1055732	+
Attila	NBARC	CM128843.1	20365918	20366080	-
Attila	TIR-NBARC-LRR	CM128843.1	5077427	5081527	-
Attila	TIR-NBARC-LRR	CM128843.1	2217072	2223424	-
Attila	TIR-NBARC-LRR	CM128843.1	236620	246224	-
Attila	TIR-NBARC-LRR	CM128843.1	194146	199016	-
Attila	CC-NBARC-LRR	CM128844.1	138673	141319	+
Attila	TIR-NBARC-LRR	CM128844.1	3973319	3976999	+
Attila	TIR-NBARC-LRR	CM128844.1	3982521	3985812	+
Attila	TIR-NBARC-LRR	CM128844.1	3990520	3993930	+
Attila	TIR-NBARC-LRR	CM128844.1	3999459	4003080	+
Attila	TIR-NBARC-LRR	CM128844.1	4007056	4010785	+
Attila	TIR	CM128844.1	8139794	8140154	+
Attila	TIR	CM128844.1	8145032	8145392	+
Attila	TIR-NBARC-LRR	CM128844.1	8321377	8324329	+
Attila	CC-NBARC-LRR	CM128844.1	13497533	13500674	+
Attila	CC-NBARC-LRR	CM128844.1	20149371	20151319	+
Attila	TIR-NBARC-LRR	CM128844.1	20884169	20887842	+
Attila	TIR-NBARC-LRR	CM128844.1	20989742	20994209	+
Attila	TIR-NBARC-LRR	CM128844.1	21008281	21012016	+
Attila	TIR-NBARC-LRR	CM128844.1	25143891	25147041	+
Attila	CC-NBARC-LRR	CM128844.1	27018993	27021576	-
Attila	CC-NBARC-LRR	CM128844.1	26170423	26172982	-
Attila	TIR-NBARC-LRR	CM128844.1	24543307	24546425	-
Attila	TIR	CM128844.1	24537913	24538267	-
Attila	CC-NBARC-LRR	CM128844.1	24101668	24104641	-
Attila	NBARC-LRR	CM128844.1	23876001	23879459	-
Attila	TIR-NBARC-LRR	CM128844.1	23451316	23455073	-
Attila	TIR-NBARC-LRR	CM128844.1	19761142	19764499	-
Attila	CC-NBARC-LRR	CM128844.1	8662791	8666632	-
Attila	TIR-NBARC-LRR	CM128844.1	6310308	6313476	-
Attila	TIR-NBARC-LRR	CM128844.1	6303748	6306951	-
Attila	TIR-NBARC-LRR	CM128844.1	5466724	5470591	-
Attila	TIR-NBARC-LRR	CM128844.1	4050540	4053937	-
Attila	TIR-NBARC	CM128844.1	2896629	2897436	-
Attila	TIR	CM128844.1	2755737	2756103	-
Attila	CC-NBARC-LRR	CM128844.1	1111226	1113897	-
Attila	NBARC-LRR	CM128841.1	24111979	24114766	+
Attila	TIR-LRR	CM128841.1	25879024	25879842	+
Attila	TIR-NBARC-LRR	CM128841.1	25991779	25994134	+
Attila	TIR-NBARC-LRR	CM128841.1	27073722	27077361	+
Attila	CC-NBARC-LRR	CM128841.1	28017979	28020769	+
Attila	TIR-NBARC-LRR	CM128841.1	29571698	29578707	+
Attila	CC-NBARC-LRR	CM128841.1	29694569	29695708	-
Attila	CC-NBARC-LRR	CM128841.1	28527625	28530346	-
Attila	TIR-NBARC-LRR	CM128841.1	25642010	25645991	-
Attila	CC-NBARC-LRR	CM128841.1	4765493	4769141	-
Attila	TIR-NBARC-LRR	CM128842.1	8190458	8194498	+
Attila	TIR-NBARC-LRR	CM128842.1	8755410	8759187	+
Attila	TIR-NBARC-LRR	CM128842.1	9136339	9140066	+
Attila	CC-NBARC-LRR	CM128842.1	9565620	9569325	+
Attila	CC-NBARC-LRR	CM128842.1	9895111	9898735	+
Attila	CC-NBARC-LRR	CM128842.1	11956057	11959369	+
Attila	TIR-NBARC-LRR	CM128842.1	19648178	19651417	+
Attila	CC-NBARC-LRR	CM128842.1	21924898	21927928	+
Attila	TIR-NBARC-LRR	CM128842.1	22556689	22560128	+
Attila	TIR-NBARC	CM128842.1	21306351	21308206	-
Attila	TIR-NBARC-LRR	CM128842.1	11995683	11999101	-
Attila	TIR-NBARC-LRR	CM128842.1	10373096	10375194	-
Attila	TIR-NBARC-LRR	CM128842.1	10354661	10357876	-
Attila	CC-NBARC-LRR	CM128842.1	9655064	9658712	-
Attila	TIR-NBARC-LRR	CM128842.1	8784412	8788462	-
Attila	TIR	CM128842.1	7833141	7833507	-
Attila	TIR-NBARC-LRR	CM128842.1	6922269	6925285	-
Attila	TIR-NBARC-LRR	CM128838.1	10042625	10044836	+
Attila	TIR-NBARC-LRR	CM128838.1	11643156	11648222	+
Attila	TIR-NBARC-LRR	CM128838.1	11660248	11666554	+
Attila	NBARC-LRR	CM128838.1	26249071	26250803	+
Attila	CC-NBARC-LRR	CM128838.1	31775436	31778112	+
Attila	CC-NBARC-LRR	CM128838.1	32747172	32749717	-
Attila	TIR-NBARC-LRR	CM128838.1	32553417	32556661	-
Attila	CC-NBARC-LRR	CM128838.1	29969526	29972049	-
Attila	TIR-NBARC-LRR	CM128838.1	28637046	28640469	-
Attila	TIR-NBARC-LRR	CM128838.1	28559377	28562963	-
Attila	TIR-NBARC-LRR	CM128838.1	28550324	28553489	-
Attila	NBARC-LRR	CM128838.1	26597609	26599568	-
Attila	NBARC-LRR	CM128838.1	12102641	12104852	-
Attila	TIR-NBARC-LRR	CM128838.1	11802386	11804699	-
Attila	TIR	CM128838.1	8736746	8737145	-
Attila	CC-NBARC-LRR	CM128838.1	3586513	3589199	-
Attila	CC-NBARC-LRR	CM128849.1	2910088	2912887	+
Attila	TIR-NBARC-LRR	CM128849.1	3685598	3688723	+
Attila	TIR-NBARC-LRR	CM128849.1	14258494	14263054	-
Attila	TIR-NBARC-LRR	CM128839.1	452763	456955	+
Attila	CC-NBARC-LRR	CM128839.1	34522286	34525226	+
Attila	CC-NBARC-LRR	CM128839.1	34536827	34539767	+
Attila	TIR-NBARC	CM128839.1	35255950	35257570	+
Attila	TIR-NBARC	CM128839.1	35277221	35278447	+
Attila	TIR-NBARC	CM128839.1	35316795	35318478	+
Attila	TIR-NBARC-LRR	CM128839.1	35331703	35335156	+
Attila	TIR-NBARC	CM128839.1	35344218	35346084	+
Attila	TIR-NBARC-LRR	CM128839.1	35407518	35411269	+
Attila	TIR-NBARC-LRR	CM128839.1	35413025	35416645	+
Attila	TIR-NBARC-LRR	CM128839.1	35526641	35530404	+
Attila	TIR-NBARC-LRR	CM128839.1	35549471	35556609	+
Attila	TIR-NBARC-LRR	CM128839.1	35646261	35650353	+
Attila	TIR-NBARC-LRR	CM128839.1	35727038	35730909	+
Attila	TIR-NBARC-LRR	CM128839.1	35935711	35937588	+
Attila	TIR-NBARC	CM128839.1	35945923	35947833	+
Attila	TIR-NBARC-LRR	CM128839.1	35953343	35956510	+
Attila	TIR-NBARC	CM128839.1	38771205	38772782	+
Attila	TIR-NBARC-LRR	CM128839.1	39322620	39328275	+
Attila	TIR-NBARC-LRR	CM128839.1	37826080	37829569	-
Attila	TIR-NBARC-LRR	CM128839.1	36471510	36476376	-
Attila	TIR-NBARC-LRR	CM128839.1	36037433	36041001	-
Attila	TIR-NBARC	CM128839.1	36028193	36031781	-
Attila	TIR-NBARC-LRR	CM128839.1	36017484	36020751	-
Attila	TIR-NBARC-LRR	CM128839.1	35721599	35725458	-
Attila	TIR-NBARC	CM128839.1	35605547	35606869	-
Attila	TIR-NBARC-LRR	CM128839.1	35598955	35603432	-
Attila	TIR-NBARC	CM128839.1	35596457	35597582	-
Attila	TIR-NBARC-LRR	CM128839.1	35591067	35594629	-
Attila	TIR-NBARC-LRR	CM128839.1	35585747	35589293	-
Attila	TIR-NBARC-LRR	CM128839.1	35537992	35547983	-
Attila	TIR-NBARC-LRR	CM128839.1	35499813	35503527	-
Attila	TIR-NBARC-LRR	CM128839.1	35401953	35405568	-
Attila	TIR-NBARC-LRR	CM128839.1	35392808	35398267	-
Attila	TIR-NBARC-LRR	CM128839.1	35386182	35390026	-
Attila	TIR-NBARC-LRR	CM128839.1	35379967	35384264	-
Attila	TIR-NBARC-LRR	CM128839.1	35371503	35375474	-
Attila	TIR-NBARC-LRR	CM128839.1	35325020	35328682	-
Attila	TIR-NBARC-LRR	CM128839.1	35310198	35313779	-
Attila	NBARC-LRR	CM128839.1	35306715	35309090	-
Attila	TIR-NBARC-LRR	CM128839.1	35302020	35304275	-
Attila	TIR	CM128839.1	35264759	35265122	-
Attila	TIR-NBARC	CM128839.1	35162432	35164028	-
Attila	TIR-NBARC	CM128839.1	32155503	32157138	-
Attila	TIR-NBARC-LRR	CM128839.1	2680590	2683990	-
Attila	TIR-NBARC	JBONEB010000094.1	642883	644389	-
Bolchoi	TIR-NBARC-LRR	CM128825.1	890832	893982	+
Bolchoi	TIR-NBARC-LRR	CM128825.1	3902831	3906652	+
Bolchoi	TIR-NBARC	CM128825.1	8976480	8979235	+
Bolchoi	CC-NBARC-LRR	CM128825.1	22998231	23000963	+
Bolchoi	TIR-NBARC-LRR	CM128825.1	23090860	23093742	+
Bolchoi	TIR-NBARC-LRR	CM128825.1	24365153	24368757	+
Bolchoi	TIR-NBARC	CM128825.1	25247812	25250052	+
Bolchoi	CC-NBARC-LRR	CM128825.1	26977512	26980293	+
Bolchoi	TIR-NBARC	CM128825.1	27204132	27205683	+
Bolchoi	CC-NBARC-LRR	CM128825.1	27310676	27313337	-
Bolchoi	TIR-NBARC	CM128825.1	27252801	27254802	-
Bolchoi	TIR-NBARC-LRR	CM128825.1	22832938	22836290	-
Bolchoi	TIR-NBARC-LRR	CM128825.1	22510340	22513825	-
Bolchoi	CC-NBARC-LRR	CM128825.1	22396035	22398768	-
Bolchoi	TIR	CM128825.1	5251686	5252049	-
Bolchoi	CC-NBARC-LRR	CM128825.1	4716276	4719258	-
Bolchoi	NBARC-LRR	CM128826.1	24342533	24345320	+
Bolchoi	TIR-NBARC-LRR	CM128826.1	26228683	26231038	+
Bolchoi	TIR-NBARC-LRR	CM128826.1	27308600	27312239	+
Bolchoi	CC-NBARC-LRR	CM128826.1	28298307	28301097	+
Bolchoi	TIR-NBARC	CM128826.1	29853553	29855290	+
Bolchoi	CC-NBARC-LRR	CM128826.1	29972290	29973429	-
Bolchoi	CC-NBARC-LRR	CM128826.1	28811030	28813751	-
Bolchoi	TIR-NBARC-LRR	CM128826.1	25877505	25881489	-
Bolchoi	TIR-NBARC	CM128826.1	13838965	13840471	-
Bolchoi	CC-NBARC-LRR	CM128826.1	4759766	4763414	-
Bolchoi	TIR-NBARC-LRR	CM128823.1	10086288	10088499	+
Bolchoi	TIR-NBARC-LRR	CM128823.1	11707644	11712727	+
Bolchoi	TIR-NBARC-LRR	CM128823.1	11725186	11729468	+
Bolchoi	NBARC-LRR	CM128823.1	27796266	27797998	+
Bolchoi	TIR-NBARC	CM128823.1	31414285	31415878	+
Bolchoi	CC-NBARC-LRR	CM128823.1	33417458	33420134	+
Bolchoi	CC-NBARC-LRR	CM128823.1	34420293	34422144	-
Bolchoi	TIR-NBARC-LRR	CM128823.1	34154631	34157801	-
Bolchoi	CC-NBARC-LRR	CM128823.1	31618794	31621317	-
Bolchoi	TIR-NBARC-LRR	CM128823.1	30221963	30225369	-
Bolchoi	TIR-NBARC-LRR	CM128823.1	30139521	30143107	-
Bolchoi	TIR-NBARC-LRR	CM128823.1	30123540	30126706	-
Bolchoi	NBARC-LRR	CM128823.1	28151343	28153302	-
Bolchoi	NBARC-LRR	CM128823.1	12190763	12192974	-
Bolchoi	TIR-NBARC-LRR	CM128823.1	11886023	11888336	-
Bolchoi	TIR	CM128823.1	8747049	8747448	-
Bolchoi	CC-NBARC-LRR	CM128823.1	3597163	3599849	-
Bolchoi	CC-NBARC-LRR	CM128834.1	2961587	2964386	+
Bolchoi	TIR-NBARC-LRR	CM128834.1	3733627	3736752	+
Bolchoi	TIR-NBARC-LRR	CM128834.1	14212523	14217083	-
Bolchoi	CC-NBARC-LRR	CM128824.1	32776444	32778412	+
Bolchoi	TIR-NBARC	CM128824.1	33503265	33504491	+
Bolchoi	TIR-NBARC-LRR	CM128824.1	33543503	33547119	+
Bolchoi	TIR-NBARC-LRR	CM128824.1	33554122	33557662	+
Bolchoi	TIR-NBARC-LRR	CM128824.1	33561623	33565077	+
Bolchoi	TIR-NBARC	CM128824.1	33574137	33576003	+
Bolchoi	TIR-NBARC-LRR	CM128824.1	33622549	33625772	+
Bolchoi	TIR-NBARC-LRR	CM128824.1	33638443	33642183	+
Bolchoi	TIR-NBARC-LRR	CM128824.1	33643937	33647557	+
Bolchoi	TIR-NBARC-LRR	CM128824.1	33755571	33759328	+
Bolchoi	TIR-NBARC-LRR	CM128824.1	33776479	33783580	+
Bolchoi	TIR-NBARC-LRR	CM128824.1	33874997	33879089	+
Bolchoi	TIR-NBARC-LRR	CM128824.1	33960029	33963900	+
Bolchoi	TIR-NBARC-LRR	CM128824.1	34172221	34175790	+
Bolchoi	TIR-NBARC-LRR	CM128824.1	34177515	34181450	+
Bolchoi	TIR-NBARC-LRR	CM128824.1	34184186	34190972	+
Bolchoi	TIR-NBARC	CM128824.1	34186131	34187692	+
Bolchoi	TIR-NBARC	CM128824.1	36989259	36990836	+
Bolchoi	TIR-NBARC-LRR	CM128824.1	37532312	37537963	+
Bolchoi	TIR-NBARC-LRR	CM128824.1	36072756	36076245	-
Bolchoi	TIR-NBARC-LRR	CM128824.1	34717881	34722747	-
Bolchoi	TIR-NBARC-LRR	CM128824.1	34278741	34282754	-
Bolchoi	TIR-NBARC	CM128824.1	34270133	34273944	-
Bolchoi	TIR-NBARC	CM128824.1	34270349	34271910	-
Bolchoi	TIR-NBARC-LRR	CM128824.1	34255407	34259453	-
Bolchoi	TIR-NBARC-LRR	CM128824.1	34245995	34249633	-
Bolchoi	TIR-NBARC-LRR	CM128824.1	33954926	33958541	-
Bolchoi	NBARC-LRR	CM128824.1	33950302	33953195	-
Bolchoi	TIR-NBARC	CM128824.1	33828715	33830037	-
Bolchoi	TIR-NBARC-LRR	CM128824.1	33822123	33826600	-
Bolchoi	TIR-NBARC	CM128824.1	33819624	33820749	-
Bolchoi	TIR-NBARC-LRR	CM128824.1	33812763	33817795	-
Bolchoi	NBARC	CM128824.1	33814648	33815533	-
Bolchoi	TIR-NBARC-LRR	CM128824.1	33765001	33774990	-
Bolchoi	TIR-NBARC-LRR	CM128824.1	33730703	33734417	-
Bolchoi	TIR-NBARC-LRR	CM128824.1	33634059	33636563	-
Bolchoi	TIR-NBARC-LRR	CM128824.1	33612446	33616265	-
Bolchoi	TIR-NBARC-LRR	CM128824.1	33606242	33610545	-
Bolchoi	NBARC-LRR	CM128824.1	33601421	33604592	-
Bolchoi	TIR-NBARC-LRR	CM128824.1	33536239	33539820	-
Bolchoi	NBARC-LRR	CM128824.1	33532759	33535134	-
Bolchoi	TIR-NBARC-LRR	CM128824.1	33527064	33530320	-
Bolchoi	TIR-NBARC-LRR	CM128824.1	33421686	33425827	-
Bolchoi	TIR-NBARC-LRR	CM128824.1	33415157	33419385	-
Bolchoi	TIR-NBARC-LRR	CM128824.1	33406038	33410181	-
Bolchoi	NBARC-LRR	CM128824.1	32777305	32779677	-
Bolchoi	TIR-NBARC	CM128824.1	30403942	30405577	-
Bolchoi	TIR-NBARC-LRR	CM128824.1	2616453	2619853	-
Bolchoi	TIR-NBARC-LRR	CM128824.1	456380	460572	-
Bolchoi	TIR-NBARC-LRR	CM128835.1	6515943	6520993	+
Bolchoi	TIR-NBARC-LRR	CM128835.1	17008522	17011267	+
Bolchoi	TIR-NBARC-LRR	CM128835.1	17091565	17095244	+
Bolchoi	CC-NBARC-LRR	CM128835.1	17800081	17802682	+
Bolchoi	TIR-NBARC-LRR	CM128835.1	20427099	20432681	-
Bolchoi	TIR-NBARC	CM128835.1	6608674	6609838	-
Bolchoi	TIR-NBARC-LRR	CM128835.1	6511206	6514195	-
Bolchoi	TIR-NBARC-LRR	CM128835.1	5600749	5603272	-
Bolchoi	TIR-NBARC-LRR	CM128835.1	853775	856708	-
Bolchoi	TIR-NBARC	CM128821.1	333707	336593	+
Bolchoi	CC-NBARC-LRR	CM128821.1	30822819	30825477	+
Bolchoi	TIR-NBARC	CM128821.1	29132002	29133861	-
Bolchoi	NBARC-LRR	CM128821.1	2958015	2959770	-
Bolchoi	CC-NBARC-LRR	CM128821.1	2228249	2231874	-
Bolchoi	TIR-NBARC-LRR	CM128821.1	1495821	1499178	-
Bolchoi	NBARC	CM128821.1	598291	598720	-
Bolchoi	CC-NBARC-LRR	CM128832.1	458730	461292	+
Bolchoi	TIR-NBARC	CM128832.1	1880504	1882590	+
Bolchoi	TIR	CM128832.1	2484369	2484732	+
Bolchoi	TIR-NBARC-LRR	CM128832.1	3091114	3095375	+
Bolchoi	TIR-NBARC-LRR	CM128832.1	4332913	4336061	+
Bolchoi	TIR-NBARC-LRR	CM128832.1	4865221	4869012	+
Bolchoi	TIR-NBARC-LRR	CM128832.1	25041634	25045567	+
Bolchoi	NBARC	CM128832.1	25043967	25044870	+
Bolchoi	TIR-NBARC-LRR	CM128822.1	1290247	1295034	+
Bolchoi	TIR	CM128822.1	4408894	4409254	+
Bolchoi	TIR-NBARC-LRR	CM128822.1	22666032	22668592	+
Bolchoi	TIR-NBARC-LRR	CM128822.1	26986616	26989430	+
Bolchoi	TIR-NBARC-LRR	CM128822.1	27200883	27204082	+
Bolchoi	TIR-NBARC-LRR	CM128822.1	29024708	29028928	-
Bolchoi	NBARC	CM128822.1	5580902	5581772	-
Bolchoi	TIR-NBARC-LRR	CM128833.1	1290253	1293373	+
Bolchoi	CC-NBARC-LRR	CM128833.1	20410384	20413428	+
Bolchoi	CC-NBARC-LRR	CM128833.1	20468292	20471325	+
Bolchoi	TIR	CM128833.1	20656900	20657254	+
Bolchoi	TIR	CM128833.1	26230297	26230666	+
Bolchoi	TIR-NBARC-LRR	CM128833.1	29779065	29782548	+
Bolchoi	TIR-NBARC-LRR	CM128833.1	30630214	30634084	+
Bolchoi	TIR-NBARC-LRR	CM128833.1	28068110	28071429	-
Bolchoi	TIR-NBARC-LRR	CM128833.1	28062913	28065869	-
Bolchoi	TIR	CM128833.1	26226413	26226773	-
Bolchoi	CC-NBARC-LRR	CM128833.1	20688467	20692097	-
Bolchoi	CC-NBARC-LRR	CM128833.1	20185237	20188939	-
Bolchoi	TIR-NBARC-LRR	CM128833.1	19834750	19837438	-
Bolchoi	TIR-NBARC-LRR	CM128830.1	793540	797539	+
Bolchoi	NBARC	CM128830.1	3890928	3891354	+
Bolchoi	TIR-NBARC-LRR	CM128830.1	17448415	17451312	+
Bolchoi	TIR-NBARC-LRR	CM128830.1	21165482	21168579	+
Bolchoi	TIR-NBARC	CM128830.1	21174812	21176417	+
Bolchoi	TIR-NBARC-LRR	CM128830.1	21953209	21955484	+
Bolchoi	TIR-NBARC-LRR	CM128830.1	21957262	21963741	+
Bolchoi	TIR-NBARC-LRR	CM128830.1	23879890	23883087	+
Bolchoi	CC-NBARC-LRR	CM128830.1	23897310	23900943	+
Bolchoi	CC-NBARC-LRR	CM128830.1	24007896	24011334	+
Bolchoi	TIR-NBARC-LRR	CM128830.1	25279952	25283591	+
Bolchoi	TIR-NBARC	CM128830.1	22904873	22905638	-
Bolchoi	NBARC	CM128830.1	19417486	19417837	-
Bolchoi	TIR-NBARC-LRR	CM128830.1	827867	831912	-
Bolchoi	TIR-NBARC-LRR	CM128830.1	708482	711849	-
Bolchoi	TIR-NBARC-LRR	CM128831.1	830553	833565	+
Bolchoi	TIR-NBARC-LRR	CM128831.1	836712	839719	+
Bolchoi	TIR-NBARC-LRR	CM128831.1	3549696	3553526	+
Bolchoi	NBARC-LRR	CM128831.1	5456081	5457067	+
Bolchoi	TIR-NBARC-LRR	CM128831.1	6452413	6455532	+
Bolchoi	TIR-NBARC-LRR	CM128831.1	20843039	20847109	+
Bolchoi	TIR-NBARC-LRR	CM128831.1	20847694	20850972	+
Bolchoi	TIR-NBARC-LRR	CM128831.1	21130437	21134033	+
Bolchoi	TIR-NBARC	CM128831.1	22912974	22914242	+
Bolchoi	TIR-NBARC	CM128831.1	20585890	20587444	-
Bolchoi	TIR	CM128831.1	8574420	8574777	-
Bolchoi	CC-NBARC	CM128831.1	4350328	4352983	-
Bolchoi	CC-NBARC-LRR	CM128829.1	98950	101596	+
Bolchoi	TIR-NBARC-LRR	CM128829.1	3843829	3847240	+
Bolchoi	TIR-NBARC-LRR	CM128829.1	3852825	3856204	+
Bolchoi	TIR-NBARC-LRR	CM128829.1	3861772	3865669	+
Bolchoi	TIR-NBARC-LRR	CM128829.1	3871341	3874776	+
Bolchoi	TIR-NBARC-LRR	CM128829.1	3879295	3882714	+
Bolchoi	TIR-NBARC-LRR	CM128829.1	3889073	3892694	+
Bolchoi	TIR-NBARC-LRR	CM128829.1	3896671	3900400	+
Bolchoi	CC-NBARC-LRR	CM128829.1	11462709	11465847	+
Bolchoi	TIR	CM128829.1	14545036	14545396	+
Bolchoi	TIR	CM128829.1	14550268	14550628	+
Bolchoi	TIR-NBARC-LRR	CM128829.1	14726661	14729613	+
Bolchoi	CC-NBARC-LRR	CM128829.1	20818370	20820318	+
Bolchoi	TIR-NBARC-LRR	CM128829.1	21544410	21548083	+
Bolchoi	TIR-NBARC-LRR	CM128829.1	21656144	21660616	+
Bolchoi	TIR-NBARC-LRR	CM128829.1	21675052	21678787	+
Bolchoi	TIR-NBARC-LRR	CM128829.1	25776298	25779448	+
Bolchoi	CC-NBARC-LRR	CM128829.1	27644539	27647122	-
Bolchoi	CC-NBARC-LRR	CM128829.1	26798059	26800621	-
Bolchoi	TIR-NBARC-LRR	CM128829.1	25183981	25187099	-
Bolchoi	TIR	CM128829.1	25178583	25178937	-
Bolchoi	CC-NBARC-LRR	CM128829.1	24741881	24744854	-
Bolchoi	NBARC-LRR	CM128829.1	24515276	24518734	-
Bolchoi	TIR-NBARC-LRR	CM128829.1	24086934	24090691	-
Bolchoi	TIR-NBARC-LRR	CM128829.1	20429689	20433046	-
Bolchoi	CC-NBARC-LRR	CM128829.1	15072188	15076029	-
Bolchoi	TIR-NBARC-LRR	CM128829.1	6218628	6221805	-
Bolchoi	TIR-NBARC-LRR	CM128829.1	6212033	6215235	-
Bolchoi	TIR-NBARC-LRR	CM128829.1	5372657	5376524	-
Bolchoi	TIR-NBARC-LRR	CM128829.1	3953901	3957456	-
Bolchoi	TIR-NBARC-LRR	CM128829.1	3942955	3946359	-
Bolchoi	TIR-NBARC	CM128829.1	2759943	2760750	-
Bolchoi	TIR	CM128829.1	2619074	2619440	-
Bolchoi	CC-NBARC-LRR	CM128829.1	1003955	1006622	-
Bolchoi	TIR-NBARC-LRR	CM128827.1	7138330	7142370	+
Bolchoi	TIR-NBARC-LRR	CM128827.1	8095340	8099067	+
Bolchoi	CC-NBARC-LRR	CM128827.1	8526398	8530145	+
Bolchoi	CC-NBARC-LRR	CM128827.1	8847323	8850947	+
Bolchoi	CC-NBARC-LRR	CM128827.1	10865917	10869229	+
Bolchoi	TIR-NBARC-LRR	CM128827.1	18258671	18261910	+
Bolchoi	CC-NBARC-LRR	CM128827.1	20540954	20543984	+
Bolchoi	TIR-NBARC-LRR	CM128827.1	21171020	21174459	+
Bolchoi	TIR-NBARC	CM128827.1	19925117	19926972	-
Bolchoi	TIR-NBARC-LRR	CM128827.1	10905542	10908960	-
Bolchoi	TIR-NBARC-LRR	CM128827.1	9312335	9315550	-
Bolchoi	CC-NBARC-LRR	CM128827.1	8615296	8618944	-
Bolchoi	TIR-NBARC-LRR	CM128827.1	7718481	7722636	-
Bolchoi	TIR	CM128827.1	6782465	6782831	-
Bolchoi	TIR-NBARC-LRR	CM128827.1	5867786	5870802	-
Bolchoi	CC-TIR-NBARC-LRR	CM128828.1	742118	744731	+
Bolchoi	TIR-NBARC	CM128828.1	1060179	1062160	+
Bolchoi	NBARC	CM128828.1	20291980	20292142	-
Bolchoi	TIR-NBARC-LRR	CM128828.1	5146379	5150548	-
Bolchoi	TIR-NBARC-LRR	CM128828.1	2274699	2281042	-
Bolchoi	TIR-NBARC-LRR	CM128828.1	274292	278936	-
Bolchoi	TIR-NBARC-LRR	CM128828.1	232177	237047	-
E. novogranatense	CC-NBARC-LRR	JAIWQS010000052.1	10850	13463	+
E. novogranatense	TIR-NBARC-LRR	JAIWQS010000055.1	283932	286230	+
E. novogranatense	TIR	JAIWQS010000055.1	328797	329157	+
E. novogranatense	TIR-NBARC-LRR	JAIWQS010000055.1	367179	369875	+
E. novogranatense	TIR	JAIWQS010000055.1	374069	374432	+
E. novogranatense	TIR-NBARC-LRR	JAIWQS010000055.1	429066	431817	+
E. novogranatense	NBARC-LRR	JAIWQS010000132.1	136418	139181	+
E. novogranatense	NBARC-LRR	JAIWQS010000137.1	222028	225427	+
E. novogranatense	TIR-LRR	JAIWQS010000213.1	45610	48520	-
E. novogranatense	NBARC	JAIWQS010000019.1	211932	212496	-
E. novogranatense	NBARC	JAIWQS010000019.1	118545	120519	-
E. novogranatense	NBARC	JAIWQS010000019.1	11184	11559	-
E. novogranatense	TIR	JAIWQS010000266.1	589542	589905	-
E. novogranatense	NBARC-LRR	JAIWQS010000266.1	457037	460280	-
E. novogranatense	TIR	JAIWQS010000266.1	445466	445826	-
E. novogranatense	TIR-NBARC-LRR	JAIWQS010000266.1	365137	369669	-
E. novogranatense	TIR-NBARC-LRR	JAIWQS010000266.1	348441	351195	-
E. novogranatense	TIR-NBARC-LRR	JAIWQS010000266.1	344036	346827	-
E. novogranatense	NBARC	JAIWQS010000024.1	149779	150343	+
E. novogranatense	NBARC	JAIWQS010000024.1	172233	172638	+
E. novogranatense	NBARC	JAIWQS010000024.1	259290	259854	+
E. novogranatense	TIR-NBARC-LRR	JAIWQS010000190.1	60116	70869	+
E. novogranatense	TIR-NBARC-LRR	JAIWQS010000190.1	114307	117235	+
E. novogranatense	TIR-NBARC-LRR	JAIWQS010000190.1	129251	132178	-
E. novogranatense	NBARC-LRR	JAIWQS010000072.1	225573	226644	-
E. novogranatense	CC-NBARC-LRR	JAIWQS010000192.1	83004	86205	-
E. novogranatense	CC-NBARC-LRR	JAIWQS010000192.1	74744	78761	-
E. novogranatense	CC-NBARC-LRR	JAIWQS010000192.1	16635	20086	-
E. novogranatense	TIR-NBARC-LRR	JAIWQS010000196.1	20174	23363	+
E. novogranatense	TIR-NBARC-LRR	JAIWQS010000196.1	29907	33058	+
E. novogranatense	TIR-NBARC-LRR	JAIWQS010000196.1	54301	57114	+
E. novogranatense	TIR-NBARC-LRR	JAIWQS010000196.1	91130	93083	+
E. novogranatense	TIR-NBARC-LRR	JAIWQS010000196.1	101784	104968	+
E. novogranatense	TIR-NBARC-LRR	JAIWQS010000196.1	114088	117118	+
E. novogranatense	TIR-NBARC-LRR	JAIWQS010000196.1	150064	153162	+
E. novogranatense	CC-NBARC-LRR	JAIWQS010000152.1	201683	204575	-
E. novogranatense	TIR-NBARC-LRR	CM057229.1	41082397	41085521	+
E. novogranatense	TIR	CM057229.1	41406382	41406742	+
E. novogranatense	TIR-NBARC-LRR	CM057229.1	41808489	41811614	+
E. novogranatense	CC-NBARC-LRR	CM057229.1	101403976	101406643	-
E. novogranatense	CC-NBARC-LRR	CM057229.1	101361484	101363962	-
E. novogranatense	CC-NBARC-LRR	CM057229.1	101290926	101293587	-
E. novogranatense	CC-NBARC-LRR	CM057228.1	21476461	21478921	+
E. novogranatense	NBARC	CM057228.1	64156039	64156267	+
E. novogranatense	NBARC	CM057228.1	125822923	125823433	+
E. novogranatense	NBARC-LRR	CM057228.1	125849349	125851386	+
E. novogranatense	CC-NBARC-LRR	CM057228.1	128511820	128515204	+
E. novogranatense	CC-NBARC-LRR	CM057228.1	39523529	39526155	-
E. novogranatense	NBARC-LRR	CM057227.1	112844794	112848551	+
E. novogranatense	NBARC-LRR	CM057227.1	113056927	113060321	+
E. novogranatense	NBARC-LRR	CM057227.1	113327320	113330848	+
E. novogranatense	NBARC-LRR	CM057227.1	113414856	113419300	+
E. novogranatense	NBARC-LRR	CM057227.1	113692353	113695877	+
E. novogranatense	NBARC-LRR	CM057227.1	8796861	8798225	-
E. novogranatense	TIR-NBARC-LRR	CM057227.1	3522945	3525860	-
E. novogranatense	TIR-NBARC-LRR	CM057227.1	3461830	3464345	-
E. novogranatense	CC-NBARC-LRR	CM057226.1	8077316	8078776	+
E. novogranatense	TIR	CM057226.1	8683278	8683641	+
E. novogranatense	TIR	CM057226.1	8790552	8790915	+
E. novogranatense	TIR	CM057226.1	8811053	8811416	+
E. novogranatense	TIR	CM057226.1	8957614	8957977	+
E. novogranatense	TIR-NBARC	CM057226.1	8980700	8981294	+
E. novogranatense	TIR	CM057226.1	9013082	9013445	+
E. novogranatense	TIR	CM057226.1	9125421	9125784	+
E. novogranatense	TIR	CM057226.1	9286235	9286598	+
E. novogranatense	TIR	CM057226.1	9443519	9443882	+
E. novogranatense	TIR	CM057226.1	9541079	9541442	+
E. novogranatense	TIR	CM057226.1	9646210	9646573	+
E. novogranatense	TIR	CM057226.1	9702288	9702651	+
E. novogranatense	TIR	CM057226.1	9833023	9833386	+
E. novogranatense	NBARC-LRR	CM057226.1	14709655	14711459	+
E. novogranatense	TIR-NBARC-LRR	CM057226.1	16761421	16764220	+
E. novogranatense	TIR-NBARC-LRR	CM057226.1	17155398	17158516	+
E. novogranatense	TIR-NBARC-LRR	CM057226.1	17163540	17166644	+
E. novogranatense	TIR-NBARC-LRR	CM057226.1	17187105	17190329	+
E. novogranatense	TIR-NBARC-LRR	CM057226.1	17365251	17368434	+
E. novogranatense	TIR-NBARC-LRR	CM057226.1	17448381	17451624	+
E. novogranatense	CC-NBARC-LRR	CM057226.1	102377949	102380496	+
E. novogranatense	CC-TIR-NBARC-LRR	CM057226.1	102390110	102392834	+
E. novogranatense	TIR-NBARC-LRR	CM057226.1	104657661	104660605	+
E. novogranatense	CC-NBARC-LRR	CM057226.1	107828130	107831610	+
E. novogranatense	CC-NBARC-LRR	CM057226.1	108348787	108351424	+
E. novogranatense	CC-NBARC-LRR	CM057226.1	108838901	108841559	+
E. novogranatense	CC-NBARC-LRR	CM057226.1	108859821	108862458	+
E. novogranatense	CC-NBARC-LRR	CM057226.1	108934964	108937601	+
E. novogranatense	CC-NBARC-LRR	CM057226.1	108957902	108960398	+
E. novogranatense	CC-NBARC-LRR	CM057226.1	108974357	108977012	+
E. novogranatense	CC-NBARC-LRR	CM057226.1	109025001	109027605	+
E. novogranatense	CC-NBARC-LRR	CM057226.1	109103737	109106370	+
E. novogranatense	CC-NBARC-LRR	CM057226.1	109124083	109126711	+
E. novogranatense	CC-NBARC-LRR	CM057226.1	109195449	109198077	+
E. novogranatense	CC-NBARC-LRR	CM057226.1	110607879	110610484	+
E. novogranatense	CC-NBARC-LRR	CM057226.1	110655541	110659015	+
E. novogranatense	CC-NBARC	CM057226.1	110176885	110177613	-
E. novogranatense	CC-NBARC-LRR	CM057226.1	110161529	110165494	-
E. novogranatense	CC-NBARC-LRR	CM057226.1	110151454	110154211	-
E. novogranatense	CC-NBARC	CM057226.1	110100965	110101699	-
E. novogranatense	CC-NBARC-LRR	CM057226.1	110088021	110091032	-
E. novogranatense	CC-NBARC-LRR	CM057226.1	109840048	109844977	-
E. novogranatense	CC-NBARC	CM057226.1	109834847	109835581	-
E. novogranatense	CC-NBARC-LRR	CM057226.1	109825652	109828292	-
E. novogranatense	NBARC	CM057226.1	109787608	109787770	-
E. novogranatense	CC-NBARC-LRR	CM057226.1	109780414	109782883	-
E. novogranatense	CC-NBARC-LRR	CM057226.1	109739240	109741889	-
E. novogranatense	CC-NBARC-LRR	CM057226.1	103942300	103945099	-
E. novogranatense	CC-NBARC-LRR	CM057226.1	103926386	103929119	-
E. novogranatense	CC-NBARC-LRR	CM057226.1	103902279	103904919	-
E. novogranatense	CC-NBARC-LRR	CM057226.1	103663280	103665995	-
E. novogranatense	NBARC-LRR	CM057226.1	103582869	103584639	-
E. novogranatense	CC-NBARC-LRR	CM057226.1	103552162	103554979	-
E. novogranatense	NBARC	CM057226.1	103532856	103533705	-
E. novogranatense	CC-NBARC-LRR	CM057226.1	103439190	103441845	-
E. novogranatense	TIR-NBARC-LRR	CM057226.1	101786093	101789135	-
E. novogranatense	TIR-NBARC-LRR	CM057226.1	101754124	101757105	-
E. novogranatense	TIR-NBARC-LRR	CM057226.1	101728990	101731943	-
E. novogranatense	TIR-NBARC-LRR	CM057226.1	101697349	101700326	-
E. novogranatense	TIR-NBARC-LRR	CM057226.1	101625314	101628295	-
E. novogranatense	TIR-NBARC-LRR	CM057226.1	101508299	101511284	-
E. novogranatense	TIR-NBARC-LRR	CM057226.1	101443670	101446651	-
E. novogranatense	TIR-NBARC-LRR	CM057226.1	101276025	101278722	-
E. novogranatense	TIR-NBARC-LRR	CM057226.1	101206825	101210643	-
E. novogranatense	CC-NBARC-LRR	CM057226.1	98680542	98683283	-
E. novogranatense	CC-NBARC-LRR	CM057226.1	98641291	98642494	-
E. novogranatense	TIR-NBARC-LRR	CM057226.1	91187802	91190943	-
E. novogranatense	TIR-NBARC-LRR	CM057226.1	14891806	14896537	-
E. novogranatense	TIR-NBARC-LRR	CM057226.1	14757659	14762591	-
E. novogranatense	TIR-NBARC-LRR	CM057226.1	14636109	14639991	-
E. novogranatense	NBARC-LRR	CM057226.1	12453436	12458532	-
E. novogranatense	NBARC	CM057226.1	12455526	12456459	-
E. novogranatense	TIR	CM057226.1	9430862	9431225	-
E. novogranatense	TIR	CM057226.1	9425262	9425625	-
E. novogranatense	CC-NBARC-LRR	CM057226.1	1689564	1691715	-
E. novogranatense	NBARC	CM057225.1	6240312	6240630	-
E. novogranatense	CC-NBARC-LRR	CM057225.1	3055917	3058603	-
E. novogranatense	CC-NBARC-LRR	CM057225.1	1195393	1198057	-
E. novogranatense	TIR-NBARC-LRR	CM057224.1	1331724	1334534	+
E. novogranatense	NBARC-LRR	CM057224.1	33956567	33958587	+
E. novogranatense	TIR-NBARC	CM057224.1	41263894	41265166	+
E. novogranatense	TIR-NBARC-LRR	CM057224.1	41502864	41506382	+
E. novogranatense	CC-NBARC-LRR	CM057224.1	71787335	71789978	+
E. novogranatense	CC-NBARC-LRR	CM057224.1	71998710	72002205	+
E. novogranatense	CC-NBARC-LRR	CM057224.1	72023594	72027093	+
E. novogranatense	CC-NBARC-LRR	CM057224.1	74482104	74485617	-
E. novogranatense	CC-NBARC-LRR	CM057224.1	74239361	74242862	-
E. novogranatense	CC-NBARC-LRR	CM057224.1	74114148	74117769	-
E. novogranatense	CC-NBARC-LRR	CM057224.1	71418283	71421787	-
E. novogranatense	CC-NBARC-LRR	CM057224.1	71364111	71367603	-
E. novogranatense	CC-NBARC-LRR	CM057224.1	71338522	71341915	-
E. novogranatense	CC-NBARC-LRR	CM057224.1	71300917	71304229	-
E. novogranatense	CC-NBARC-LRR	CM057224.1	71256564	71259951	-
E. novogranatense	TIR	CM057224.1	59982679	59983042	-
E. novogranatense	TIR	CM057224.1	59810922	59811279	-
E. novogranatense	CC-NBARC-LRR	CM057224.1	2587875	2590521	-
E. novogranatense	TIR-NBARC-LRR	JAIWQS010000200.1	200241	203579	-
E. novogranatense	NBARC-LRR	JAIWQS010000200.1	82232	85030	-
E. novogranatense	CC-NBARC-LRR	JAIWQS010000200.1	51734	54877	-
E. novogranatense	NBARC-LRR	JAIWQS010000200.1	20239	21549	-
E. novogranatense	TIR-NBARC-LRR	JAIWQS010000202.1	142341	144936	-
E. novogranatense	TIR-NBARC-LRR	JAIWQS010000202.1	130226	133043	-
E. novogranatense	CC-NBARC-LRR	JAIWQS010000205.1	827	3969	+
E. novogranatense	TIR-NBARC-LRR	JAIWQS010000205.1	58952	62712	-
E. novogranatense	NBARC-LRR	JAIWQS010000205.1	49884	52196	-
E. novogranatense	NBARC	CM057234.1	34850267	34850621	+
E. novogranatense	CC-NBARC-LRR	CM057234.1	69362142	69365383	-
E. novogranatense	NBARC-LRR	CM057234.1	4036878	4038942	-
E. novogranatense	TIR-NBARC-LRR	CM057233.1	85505513	85508688	+
E. novogranatense	NBARC-LRR	CM057233.1	85932050	85934591	+
E. novogranatense	TIR-NBARC-LRR	CM057233.1	86297028	86300200	-
E. novogranatense	TIR-NBARC-LRR	CM057233.1	85387771	85390303	-
E. novogranatense	TIR-NBARC-LRR	CM057233.1	85372038	85375214	-
E. novogranatense	TIR-NBARC-LRR	CM057233.1	85272243	85275427	-
E. novogranatense	CC-NBARC-LRR	CM057232.1	4657778	4661231	+
E. novogranatense	NBARC	CM057232.1	9617216	9617624	+
E. novogranatense	NBARC-LRR	CM057232.1	38790672	38792691	+
E. novogranatense	CC-NBARC-LRR	CM057232.1	74631048	74632953	-
E. novogranatense	CC-NBARC-LRR	CM057232.1	74408843	74411417	-
E. novogranatense	NBARC-LRR	CM057232.1	60340708	60342996	-
E. novogranatense	CC-NBARC-LRR	CM057232.1	24030195	24032763	-
E. novogranatense	CC-NBARC-LRR	CM057232.1	23996390	23998958	-
E. novogranatense	NBARC-LRR	CM057232.1	20695720	20699098	-
E. novogranatense	CC-NBARC-LRR	CM057232.1	18572105	18574859	-
E. novogranatense	NBARC	CM057232.1	16741712	16741967	-
E. novogranatense	CC-NBARC-LRR	CM057232.1	13645521	13649394	-
E. novogranatense	TIR-NBARC-LRR	CM057232.1	9043416	9046751	-
E. novogranatense	TIR-NBARC-LRR	CM057232.1	9034295	9040997	-
E. novogranatense	CC-NBARC-LRR	CM057232.1	2440451	2443880	-
E. novogranatense	TIR-NBARC-LRR	JAIWQS010000209.1	238058	240958	-
E. novogranatense	CC-NBARC-LRR	CM057231.1	595269	598182	+
E. novogranatense	CC-NBARC-LRR	CM057231.1	599869	602794	+
E. novogranatense	CC-NBARC-LRR	CM057231.1	614780	617519	+
E. novogranatense	NBARC-LRR	CM057231.1	626666	629099	+
E. novogranatense	CC-NBARC-LRR	CM057231.1	739172	744506	+
E. novogranatense	CC-NBARC-LRR	CM057231.1	759720	762665	+
E. novogranatense	CC-NBARC-LRR	CM057231.1	2026795	2029762	+
E. novogranatense	CC-NBARC-LRR	CM057231.1	2034003	2037027	+
E. novogranatense	TIR-NBARC-LRR	CM057231.1	5853455	5856585	+
E. novogranatense	TIR-NBARC-LRR	CM057231.1	5940042	5944209	+
E. novogranatense	TIR-NBARC-LRR	CM057231.1	6218897	6221974	+
E. novogranatense	TIR-NBARC-LRR	CM057231.1	6229009	6231860	+
E. novogranatense	TIR-NBARC	CM057231.1	6241634	6243305	+
E. novogranatense	TIR-NBARC-LRR	CM057231.1	6288768	6291880	+
E. novogranatense	TIR-NBARC-LRR	CM057231.1	6392558	6395634	+
E. novogranatense	TIR-NBARC-LRR	CM057231.1	6411508	6423515	+
E. novogranatense	TIR-NBARC-LRR	CM057231.1	6434036	6437143	+
E. novogranatense	TIR-NBARC-LRR	CM057231.1	6451649	6454798	+
E. novogranatense	TIR-NBARC-LRR	CM057231.1	6514771	6517894	+
E. novogranatense	TIR-NBARC	CM057231.1	6785588	6786449	+
E. novogranatense	NBARC-LRR	CM057231.1	6812976	6815134	+
E. novogranatense	TIR-NBARC-LRR	CM057231.1	6824617	6827824	+
E. novogranatense	TIR-NBARC-LRR	CM057231.1	7319564	7327365	+
E. novogranatense	TIR-NBARC-LRR	CM057231.1	7385664	7388806	+
E. novogranatense	CC-NBARC-LRR	CM057231.1	95903856	95906847	-
E. novogranatense	TIR-NBARC	CM057231.1	92672327	92673222	-
E. novogranatense	TIR-NBARC-LRR	CM057231.1	84944310	84950058	-
E. novogranatense	TIR-NBARC-LRR	CM057231.1	7108716	7112031	-
E. novogranatense	TIR-NBARC-LRR	CM057231.1	7095722	7098942	-
E. novogranatense	TIR-NBARC-LRR	CM057231.1	7061053	7064190	-
E. novogranatense	TIR-NBARC-LRR	CM057231.1	7021596	7024741	-
E. novogranatense	TIR-NBARC-LRR	CM057231.1	6992414	6995596	-
E. novogranatense	TIR-NBARC-LRR	CM057231.1	6974878	6977973	-
E. novogranatense	NBARC-LRR	CM057231.1	6960710	6962636	-
E. novogranatense	TIR-NBARC-LRR	CM057231.1	6916954	6919476	-
E. novogranatense	CC-NBARC-LRR	CM057231.1	2091179	2093885	-
E. novogranatense	NBARC	CM057231.1	2048755	2049031	-
E. novogranatense	CC-NBARC-LRR	CM057231.1	1124639	1127643	-
E. novogranatense	CC-NBARC-LRR	CM057231.1	1048005	1050724	-
E. novogranatense	CC-NBARC-LRR	CM057231.1	997821	1000200	-
E. novogranatense	CC-NBARC-LRR	CM057231.1	985778	988742	-
E. novogranatense	TIR-NBARC-LRR	CM057235.1	29432525	29440733	+
E. novogranatense	TIR-NBARC-LRR	CM057235.1	71078768	71081656	+
E. novogranatense	CC-NBARC-LRR	CM057235.1	20596212	20598777	-
E. novogranatense	CC-NBARC-LRR	CM057230.1	968247	971772	+
E. novogranatense	TIR-NBARC-LRR	CM057230.1	13776834	13779915	+
E. novogranatense	TIR-NBARC-LRR	CM057230.1	13913418	13915512	+
E. novogranatense	CC-NBARC-LRR	CM057230.1	14034670	14037607	+
E. novogranatense	CC-NBARC-LRR	CM057230.1	14067762	14071028	+
E. novogranatense	NBARC-LRR	CM057230.1	14086715	14089762	+
E. novogranatense	TIR-NBARC-LRR	CM057230.1	15468012	15471810	+
E. novogranatense	TIR-NBARC-LRR	CM057230.1	16510609	16515658	+
E. novogranatense	TIR-NBARC-LRR	CM057230.1	16566330	16569478	+
E. novogranatense	TIR-NBARC-LRR	CM057230.1	16603648	16606847	+
E. novogranatense	TIR-NBARC	CM057230.1	16685455	16686796	+
E. novogranatense	CC-NBARC	CM057230.1	20288871	20290068	+
E. novogranatense	TIR-NBARC-LRR	CM057230.1	21097703	21100885	+
E. novogranatense	TIR-NBARC-LRR	CM057230.1	37744696	37756729	+
E. novogranatense	TIR-NBARC	CM057230.1	37838582	37840863	+
E. novogranatense	TIR-NBARC-LRR	CM057230.1	38012237	38015487	+
E. novogranatense	TIR-NBARC-LRR	CM057230.1	93570219	93573153	+
E. novogranatense	TIR-NBARC-LRR	CM057230.1	93939026	93941960	+
E. novogranatense	NBARC-LRR	CM057230.1	93969815	93973808	+
E. novogranatense	TIR-NBARC-LRR	CM057230.1	94033702	94036622	+
E. novogranatense	TIR-NBARC-LRR	CM057230.1	94060592	94063520	+
E. novogranatense	TIR-NBARC-LRR	CM057230.1	94074695	94077626	+
E. novogranatense	TIR-NBARC-LRR	CM057230.1	94949536	94952768	+
E. novogranatense	TIR-NBARC-LRR	CM057230.1	95391227	95394167	+
E. novogranatense	TIR-NBARC-LRR	CM057230.1	95427332	95430222	+
E. novogranatense	TIR-NBARC-LRR	CM057230.1	95502611	95505500	+
E. novogranatense	TIR-NBARC-LRR	CM057230.1	95526436	95528544	+
E. novogranatense	TIR-NBARC-LRR	CM057230.1	95548088	95550814	+
E. novogranatense	TIR	CM057230.1	95595834	95596194	+
E. novogranatense	TIR-NBARC-LRR	CM057230.1	95622717	95625716	+
E. novogranatense	TIR-NBARC-LRR	CM057230.1	96950597	96953539	+
E. novogranatense	TIR-NBARC-LRR	CM057230.1	97045357	97048278	+
E. novogranatense	TIR-NBARC-LRR	CM057230.1	97096218	97098527	-
E. novogranatense	TIR-NBARC-LRR	CM057230.1	97060458	97063449	-
E. novogranatense	TIR-NBARC-LRR	CM057230.1	97009243	97012192	-
E. novogranatense	TIR-NBARC-LRR	CM057230.1	96965809	96968804	-
E. novogranatense	TIR-NBARC-LRR	CM057230.1	95945897	95948829	-
E. novogranatense	TIR-NBARC-LRR	CM057230.1	95933413	95936511	-
E. novogranatense	TIR-NBARC-LRR	CM057230.1	95108930	95111866	-
E. novogranatense	TIR-NBARC-LRR	CM057230.1	95031000	95033899	-
E. novogranatense	TIR-NBARC-LRR	CM057230.1	94994633	94997468	-
E. novogranatense	TIR-NBARC	CM057230.1	94965923	94967174	-
E. novogranatense	TIR-NBARC-LRR	CM057230.1	94927274	94930195	-
E. novogranatense	TIR-NBARC-LRR	CM057230.1	94276088	94278999	-
E. novogranatense	TIR-NBARC-LRR	CM057230.1	79344906	79347820	-
E. novogranatense	NBARC-LRR	CM057230.1	72632553	72634710	-
E. novogranatense	TIR-NBARC-LRR	CM057230.1	21444152	21447349	-
E. novogranatense	TIR-NBARC-LRR	CM057230.1	20260870	20264037	-
E. novogranatense	TIR-NBARC	CM057230.1	20220291	20221617	-
E. novogranatense	TIR-NBARC-LRR	CM057230.1	20207836	20210995	-
E. novogranatense	TIR-NBARC-LRR	CM057230.1	20164926	20168074	-
E. novogranatense	TIR-NBARC-LRR	CM057230.1	20113744	20121763	-
E. novogranatense	TIR-NBARC-LRR	CM057230.1	20018100	20021325	-
E. novogranatense	TIR-NBARC-LRR	CM057230.1	19826186	19829371	-
E. novogranatense	TIR-NBARC-LRR	CM057230.1	19818843	19822030	-
E. novogranatense	TIR-NBARC-LRR	CM057230.1	19779623	19782782	-
E. novogranatense	NBARC	CM057230.1	19489818	19489979	-
E. novogranatense	NBARC-LRR	CM057230.1	19476780	19479410	-
E. novogranatense	TIR	CM057230.1	18249312	18249668	-
E. novogranatense	TIR-NBARC-LRR	CM057230.1	18065820	18069031	-
E. novogranatense	TIR-NBARC-LRR	CM057230.1	17438865	17442262	-
E. novogranatense	TIR-NBARC-LRR	CM057230.1	17416021	17419417	-
E. novogranatense	TIR-NBARC-LRR	CM057230.1	17374766	17377971	-
E. novogranatense	TIR-NBARC-LRR	CM057230.1	17355801	17359180	-
E. novogranatense	TIR-NBARC-LRR	CM057230.1	17322859	17326245	-
E. novogranatense	TIR-NBARC-LRR	CM057230.1	17262028	17266081	-
E. novogranatense	TIR-NBARC-LRR	CM057230.1	17253379	17256222	-
E. novogranatense	TIR-NBARC-LRR	CM057230.1	17213268	17219017	-
E. novogranatense	TIR-NBARC-LRR	CM057230.1	17192292	17195578	-
E. novogranatense	TIR-NBARC-LRR	CM057230.1	16460353	16463606	-
E. novogranatense	TIR-NBARC-LRR	CM057230.1	16427260	16430482	-
E. novogranatense	TIR-NBARC-LRR	CM057230.1	16399002	16402259	-
E. novogranatense	TIR-NBARC-LRR	CM057230.1	16378993	16382254	-
E. novogranatense	TIR-NBARC-LRR	CM057230.1	16349365	16352606	-
E. novogranatense	TIR-NBARC-LRR	CM057230.1	16307360	16310443	-
E. novogranatense	TIR-NBARC-LRR	CM057230.1	16273637	16276788	-
E. novogranatense	TIR-NBARC-LRR	CM057230.1	16175449	16178643	-
E. novogranatense	CC-NBARC-LRR	CM057230.1	15789220	15792664	-
E. novogranatense	CC-NBARC-LRR	CM057230.1	15769961	15774485	-
E. novogranatense	CC-NBARC-LRR	CM057230.1	15756590	15760049	-
E. novogranatense	NBARC	CM057230.1	15660500	15661061	-
E. novogranatense	TIR-NBARC-LRR	CM057230.1	15599892	15603232	-
E. novogranatense	TIR-NBARC	CM057230.1	15527060	15533213	-
E. novogranatense	TIR-NBARC-LRR	CM057230.1	15309497	15313256	-
E. novogranatense	TIR-NBARC-LRR	CM057230.1	15225990	15229220	-
E. novogranatense	TIR-NBARC-LRR	CM057230.1	15215322	15218612	-
E. novogranatense	CC-NBARC-LRR	CM057230.1	14839318	14841067	-
E. novogranatense	CC-NBARC-LRR	CM057230.1	14831869	14835298	-
E. novogranatense	TIR-NBARC-LRR	CM057230.1	13860842	13864025	-
E. novogranatense	CC-NBARC-LRR	CM057230.1	13506367	13509777	-
E. novogranatense	NBARC-LRR	CM057230.1	13428351	13430705	-
E. novogranatense	CC-NBARC-LRR	CM057230.1	13339476	13342698	-
E. novogranatense	CC-NBARC-LRR	CM057230.1	13221994	13226774	-
E. novogranatense	CC-NBARC-LRR	CM057230.1	13211929	13214467	-
E. novogranatense	TIR-NBARC-LRR	CM057230.1	9167542	9170782	-
E. novogranatense	TIR-NBARC-LRR	CM057230.1	9014227	9017463	-
E. novogranatense	TIR-NBARC-LRR	CM057230.1	9002976	9011961	-
E. novogranatense	CC-NBARC-LRR	CM057230.1	853570	857038	-
Marquise	TIR-NBARC-LRR	CM128861.1	861609	864621	+
Marquise	TIR-NBARC-LRR	CM128861.1	867788	870799	+
Marquise	TIR-NBARC-LRR	CM128861.1	3591621	3595451	+
Marquise	NBARC	CM128861.1	5495626	5496073	+
Marquise	TIR-NBARC-LRR	CM128861.1	6487867	6491983	+
Marquise	TIR-NBARC-LRR	CM128861.1	22414744	22418814	+
Marquise	TIR-NBARC-LRR	CM128861.1	22419399	22422677	+
Marquise	TIR-NBARC-LRR	CM128861.1	22703673	22707269	+
Marquise	TIR-NBARC	CM128861.1	24475264	24476522	+
Marquise	TIR-NBARC	CM128861.1	22154054	22155608	-
Marquise	TIR	CM128861.1	8645724	8646081	-
Marquise	CC-NBARC	CM128861.1	4394421	4397076	-
Marquise	TIR-NBARC	CM128851.1	328541	331427	+
Marquise	CC-NBARC-LRR	CM128851.1	30090203	30092861	+
Marquise	TIR	CM128851.1	30338846	30339227	+
Marquise	TIR-NBARC	CM128851.1	28410737	28412517	-
Marquise	NBARC-LRR	CM128851.1	2983415	2985170	-
Marquise	CC-NBARC-LRR	CM128851.1	2246598	2250223	-
Marquise	TIR-NBARC-LRR	CM128851.1	1507302	1510659	-
Marquise	NBARC	CM128851.1	590903	591332	-
Marquise	CC-NBARC-LRR	CM128862.1	464055	466617	+
Marquise	TIR-NBARC	CM128862.1	1884058	1886144	+
Marquise	TIR	CM128862.1	2501085	2501448	+
Marquise	TIR-NBARC-LRR	CM128862.1	3107015	3111276	+
Marquise	TIR-NBARC-LRR	CM128862.1	4352385	4355533	+
Marquise	TIR-NBARC-LRR	CM128862.1	4866037	4869823	+
Marquise	TIR-NBARC-LRR	CM128862.1	24539792	24543725	+
Marquise	NBARC	CM128862.1	24542125	24543028	+
Marquise	TIR-NBARC-LRR	CM128860.1	795140	799139	+
Marquise	NBARC	CM128860.1	3923512	3923938	+
Marquise	TIR-NBARC-LRR	CM128860.1	17113831	17116728	+
Marquise	TIR-NBARC-LRR	CM128860.1	20842437	20845534	+
Marquise	TIR-NBARC	CM128860.1	20851767	20853372	+
Marquise	TIR-NBARC-LRR	CM128860.1	21644386	21646490	+
Marquise	TIR-NBARC-LRR	CM128860.1	21648258	21655024	+
Marquise	TIR-NBARC-LRR	CM128860.1	23541097	23544294	+
Marquise	CC-NBARC-LRR	CM128860.1	23552872	23556505	+
Marquise	CC-NBARC-LRR	CM128860.1	23662747	23666185	+
Marquise	TIR-NBARC-LRR	CM128860.1	24927687	24931326	+
Marquise	TIR-NBARC	CM128860.1	22576995	22577760	-
Marquise	TIR-NBARC-LRR	CM128860.1	829526	833643	-
Marquise	TIR-NBARC-LRR	CM128860.1	708718	712085	-
Marquise	CC-TIR-NBARC-LRR	CM128858.1	2375107	2377720	+
Marquise	TIR-NBARC	CM128858.1	2698700	2700681	+
Marquise	NBARC	CM128858.1	23597622	23597784	-
Marquise	TIR-NBARC-LRR	CM128858.1	6711592	6715761	-
Marquise	TIR-NBARC-LRR	CM128858.1	3861907	3868258	-
Marquise	TIR-NBARC-LRR	CM128858.1	1916315	1920968	-
Marquise	TIR-NBARC-LRR	CM128858.1	1873839	1878709	-
Marquise	CC-NBARC-LRR	CM128859.1	100509	103155	+
Marquise	TIR	CM128859.1	2313503	2313869	+
Marquise	TIR-NBARC-LRR	CM128859.1	3821122	3824802	+
Marquise	TIR-NBARC-LRR	CM128859.1	3830324	3833752	+
Marquise	TIR-NBARC-LRR	CM128859.1	3838323	3841733	+
Marquise	TIR-NBARC-LRR	CM128859.1	3847262	3850883	+
Marquise	TIR-NBARC-LRR	CM128859.1	3854859	3858588	+
Marquise	CC-NBARC-LRR	CM128859.1	10001924	10005062	+
Marquise	TIR	CM128859.1	14383528	14383888	+
Marquise	TIR	CM128859.1	14388765	14389125	+
Marquise	TIR-NBARC-LRR	CM128859.1	14564473	14567425	+
Marquise	CC-NBARC-LRR	CM128859.1	20198356	20200304	+
Marquise	TIR-NBARC-LRR	CM128859.1	20946792	20950465	+
Marquise	TIR-NBARC-LRR	CM128859.1	21052449	21056199	+
Marquise	TIR-NBARC-LRR	CM128859.1	21070634	21074369	+
Marquise	TIR-NBARC-LRR	CM128859.1	25186212	25189362	+
Marquise	CC-NBARC-LRR	CM128859.1	27059959	27062542	-
Marquise	CC-NBARC-LRR	CM128859.1	26222276	26224838	-
Marquise	TIR-NBARC-LRR	CM128859.1	24591167	24594285	-
Marquise	TIR	CM128859.1	24585769	24586123	-
Marquise	CC-NBARC-LRR	CM128859.1	24149000	24151973	-
Marquise	NBARC-LRR	CM128859.1	23923031	23926489	-
Marquise	TIR-NBARC-LRR	CM128859.1	23485258	23489015	-
Marquise	TIR-NBARC-LRR	CM128859.1	19814918	19818275	-
Marquise	CC-NBARC-LRR	CM128859.1	14905355	14909196	-
Marquise	TIR-NBARC-LRR	CM128859.1	6126989	6132517	-
Marquise	TIR-NBARC-LRR	CM128859.1	6122407	6125642	-
Marquise	TIR-NBARC-LRR	CM128859.1	5281301	5285168	-
Marquise	TIR-NBARC-LRR	CM128859.1	3898343	3901740	-
Marquise	NBARC-LRR	CM128859.1	2652081	2654111	-
Marquise	CC-NBARC-LRR	CM128859.1	960673	963345	-
Marquise	NBARC-LRR	CM128856.1	23923122	23925909	+
Marquise	TIR-NBARC-LRR	CM128856.1	25725979	25728334	+
Marquise	TIR-NBARC-LRR	CM128856.1	26805750	26809389	+
Marquise	CC-NBARC-LRR	CM128856.1	27735016	27737806	+
Marquise	TIR-NBARC-LRR	CM128856.1	29285259	29292268	+
Marquise	CC-NBARC-LRR	CM128856.1	29376832	29377971	-
Marquise	CC-NBARC-LRR	CM128856.1	28259635	28262356	-
Marquise	TIR-NBARC-LRR	CM128856.1	25378041	25382025	-
Marquise	CC-NBARC-LRR	CM128856.1	4767223	4770871	-
Marquise	TIR-NBARC-LRR	CM128857.1	6959730	6963770	+
Marquise	TIR-NBARC-LRR	CM128857.1	7531279	7535056	+
Marquise	TIR-NBARC-LRR	CM128857.1	7919395	7923122	+
Marquise	CC-NBARC-LRR	CM128857.1	8358694	8362441	+
Marquise	CC-NBARC-LRR	CM128857.1	8691325	8694949	+
Marquise	CC-NBARC-LRR	CM128857.1	10858089	10861401	+
Marquise	TIR-NBARC-LRR	CM128857.1	18276673	18279912	+
Marquise	CC-NBARC-LRR	CM128857.1	20569052	20572082	+
Marquise	TIR-NBARC-LRR	CM128857.1	21195615	21199054	+
Marquise	TIR-NBARC	CM128857.1	19935605	19938709	-
Marquise	TIR-NBARC-LRR	CM128857.1	10902993	10906400	-
Marquise	TIR-NBARC-LRR	CM128857.1	9147763	9150976	-
Marquise	TIR-NBARC	CM128857.1	8541008	8542532	-
Marquise	CC-NBARC-LRR	CM128857.1	8448051	8451699	-
Marquise	TIR-NBARC-LRR	CM128857.1	7558251	7562301	-
Marquise	TIR	CM128857.1	6602403	6602769	-
Marquise	TIR-NBARC-LRR	CM128857.1	5681344	5684360	-
Marquise	CC-NBARC-LRR	CM128854.1	36851089	36854029	+
Marquise	TIR-NBARC	CM128854.1	37582911	37584137	+
Marquise	TIR-NBARC-LRR	CM128854.1	37623447	37627066	+
Marquise	TIR-NBARC-LRR	CM128854.1	37634100	37637640	+
Marquise	TIR-NBARC-LRR	CM128854.1	37641797	37645250	+
Marquise	TIR-NBARC	CM128854.1	37658131	37659997	+
Marquise	TIR-NBARC-LRR	CM128854.1	37692743	37696483	+
Marquise	TIR-NBARC-LRR	CM128854.1	37698201	37701821	+
Marquise	TIR-NBARC-LRR	CM128854.1	37808245	37812008	+
Marquise	TIR-NBARC-LRR	CM128854.1	37831072	37838173	+
Marquise	TIR-NBARC-LRR	CM128854.1	37913363	37917891	+
Marquise	TIR-NBARC-LRR	CM128854.1	37990677	37994548	+
Marquise	TIR-NBARC-LRR	CM128854.1	38210795	38214676	+
Marquise	TIR-NBARC	CM128854.1	41021749	41023326	+
Marquise	TIR-NBARC-LRR	CM128854.1	41571285	41576940	+
Marquise	TIR-NBARC-LRR	CM128854.1	40094110	40097599	-
Marquise	TIR-NBARC-LRR	CM128854.1	38745571	38750421	-
Marquise	TIR-NBARC-LRR	CM128854.1	38305904	38309992	-
Marquise	TIR-NBARC-LRR	CM128854.1	38296435	38302955	-
Marquise	TIR-NBARC	CM128854.1	38299448	38301009	-
Marquise	TIR-NBARC-LRR	CM128854.1	38287275	38291282	-
Marquise	TIR-NBARC	CM128854.1	38280113	38281890	-
Marquise	TIR-NBARC-LRR	CM128854.1	38269005	38272643	-
Marquise	TIR-NBARC-LRR	CM128854.1	37984143	37989189	-
Marquise	TIR-NBARC-LRR	CM128854.1	37890406	37894404	-
Marquise	TIR-NBARC	CM128854.1	37887105	37888427	-
Marquise	TIR-NBARC-LRR	CM128854.1	37880526	37885010	-
Marquise	TIR-NBARC	CM128854.1	37878027	37879152	-
Marquise	TIR-NBARC-LRR	CM128854.1	37872637	37876199	-
Marquise	TIR-NBARC-LRR	CM128854.1	37867300	37870846	-
Marquise	TIR-NBARC-LRR	CM128854.1	37819596	37829584	-
Marquise	TIR-NBARC-LRR	CM128854.1	37784992	37788706	-
Marquise	TIR-NBARC-LRR	CM128854.1	37684907	37688879	-
Marquise	TIR-NBARC-LRR	CM128854.1	37617762	37621343	-
Marquise	CC-NBARC	CM128854.1	37614497	37615584	-
Marquise	TIR-NBARC	CM128854.1	37608657	37610304	-
Marquise	TIR-NBARC	CM128854.1	37483142	37484738	-
Marquise	TIR-NBARC	CM128854.1	34458343	34459978	-
Marquise	TIR-NBARC-LRR	CM128854.1	2565348	2568748	-
Marquise	TIR-NBARC-LRR	CM128854.1	423723	427915	-
Marquise	TIR-NBARC-LRR	CM128865.1	6463713	6468848	+
Marquise	TIR-NBARC-LRR	CM128865.1	15290096	15292841	+
Marquise	TIR-NBARC-LRR	CM128865.1	15366919	15370598	+
Marquise	CC-NBARC-LRR	CM128865.1	16069654	16072255	+
Marquise	TIR-NBARC-LRR	CM128865.1	18694658	18700220	-
Marquise	TIR-NBARC	CM128865.1	6556535	6557699	-
Marquise	TIR-NBARC-LRR	CM128865.1	6458976	6461965	-
Marquise	TIR-NBARC	CM128865.1	5574505	5576130	-
Marquise	TIR-NBARC-LRR	CM128865.1	778509	781442	-
Marquise	TIR-NBARC-LRR	CM128855.1	872492	875637	+
Marquise	TIR-NBARC-LRR	CM128855.1	883777	886607	+
Marquise	TIR-NBARC-LRR	CM128855.1	3929737	3933558	+
Marquise	TIR-NBARC	CM128855.1	8983640	8986395	+
Marquise	CC-NBARC-LRR	CM128855.1	21802447	21805179	+
Marquise	TIR-NBARC-LRR	CM128855.1	21897001	21899907	+
Marquise	TIR-NBARC-LRR	CM128855.1	23169150	23172754	+
Marquise	TIR-NBARC	CM128855.1	23999868	24002108	+
Marquise	CC-NBARC-LRR	CM128855.1	25679426	25682207	+
Marquise	TIR-NBARC	CM128855.1	25894481	25896032	+
Marquise	CC-NBARC-LRR	CM128855.1	26010450	26013111	-
Marquise	TIR-NBARC-LRR	CM128855.1	25944391	25948426	-
Marquise	TIR-NBARC-LRR	CM128855.1	21637829	21641303	-
Marquise	TIR-NBARC-LRR	CM128855.1	21336625	21340110	-
Marquise	CC-NBARC-LRR	CM128855.1	21227894	21230627	-
Marquise	TIR	CM128855.1	5243630	5243993	-
Marquise	CC-NBARC-LRR	CM128855.1	4715514	4718496	-
Marquise	TIR-NBARC-LRR	CM128852.1	1335109	1339896	+
Marquise	TIR	CM128852.1	4475280	4475640	+
Marquise	TIR-NBARC-LRR	CM128852.1	5660548	5664411	+
Marquise	TIR	CM128852.1	10527199	10527562	+
Marquise	TIR-NBARC-LRR	CM128852.1	24697928	24700488	+
Marquise	TIR-NBARC-LRR	CM128852.1	29018034	29020848	+
Marquise	TIR-NBARC-LRR	CM128852.1	29233673	29236872	+
Marquise	TIR-NBARC-LRR	CM128852.1	31177898	31182118	-
Marquise	TIR-NBARC-LRR	CM128863.1	1205593	1208713	+
Marquise	CC-NBARC-LRR	CM128863.1	16507357	16510179	+
Marquise	CC-NBARC-LRR	CM128863.1	16565024	16568057	+
Marquise	TIR	CM128863.1	16759288	16759642	+
Marquise	TIR	CM128863.1	22146517	22146886	+
Marquise	TIR-NBARC-LRR	CM128863.1	25724858	25728341	+
Marquise	TIR-NBARC-LRR	CM128863.1	26589903	26593773	+
Marquise	TIR-NBARC-LRR	CM128863.1	23965268	23968587	-
Marquise	TIR-NBARC-LRR	CM128863.1	23960071	23963027	-
Marquise	TIR	CM128863.1	22143837	22144197	-
Marquise	CC-NBARC-LRR	CM128863.1	16790842	16794469	-
Marquise	CC-NBARC-LRR	CM128863.1	16282075	16285777	-
Marquise	TIR-NBARC-LRR	CM128863.1	15936404	15939092	-
Marquise	TIR-NBARC-LRR	CM128853.1	10143188	10145399	+
Marquise	TIR-NBARC-LRR	CM128853.1	11757574	11762640	+
Marquise	TIR-NBARC-LRR	CM128853.1	11774660	11780967	+
Marquise	TIR	CM128853.1	29544642	29545002	+
Marquise	CC-NBARC-LRR	CM128853.1	31542805	31545481	+
Marquise	TIR-NBARC-LRR	CM128853.1	32321284	32325022	+
Marquise	TIR-NBARC-LRR	CM128853.1	32326740	32331279	+
Marquise	CC-NBARC-LRR	CM128853.1	32652694	32654545	-
Marquise	TIR-NBARC-LRR	CM128853.1	32288982	32292220	-
Marquise	CC-NBARC-LRR	CM128853.1	29754640	29757163	-
Marquise	TIR-NBARC-LRR	CM128853.1	28442730	28446134	-
Marquise	TIR-NBARC-LRR	CM128853.1	28360254	28363840	-
Marquise	TIR-NBARC-LRR	CM128853.1	28351200	28354365	-
Marquise	NBARC-LRR	CM128853.1	26433930	26435889	-
Marquise	NBARC-LRR	CM128853.1	12235692	12237903	-
Marquise	TIR-NBARC-LRR	CM128853.1	11925206	11927519	-
Marquise	TIR	CM128853.1	8822270	8822669	-
Marquise	CC-NBARC-LRR	CM128853.1	3633078	3635764	-
Marquise	CC-NBARC-LRR	CM128864.1	2850078	2852877	+
Marquise	TIR-NBARC-LRR	CM128864.1	3631699	3634824	+
Marquise	TIR-NBARC-LRR	CM128864.1	13414966	13419526	-
P. trichocarpa	NBARC-LRR	NC_037294.2	22137079	22138490	-
P. trichocarpa	CC-NBARC-LRR	NC_037295.2	474014	477404	+
P. trichocarpa	TIR-NBARC-LRR	NC_037295.2	863833	866837	+
P. trichocarpa	TIR-NBARC-LRR	NC_037295.2	876154	879158	+
P. trichocarpa	TIR-NBARC-LRR	NC_037295.2	1069918	1072953	+
P. trichocarpa	TIR-NBARC	NC_037295.2	1109538	1111047	+
P. trichocarpa	TIR-NBARC-LRR	NC_037295.2	1116950	1119954	+
P. trichocarpa	TIR-NBARC-LRR	NC_037295.2	1154995	1157939	+
P. trichocarpa	TIR-NBARC-LRR	NC_037295.2	1164898	1167605	+
P. trichocarpa	NBARC-LRR	NC_037295.2	1171249	1173307	+
P. trichocarpa	TIR-NBARC-LRR	NC_037295.2	1191232	1194199	+
P. trichocarpa	TIR-NBARC	NC_037295.2	1212792	1214364	+
P. trichocarpa	TIR-NBARC	NC_037295.2	1220845	1222414	+
P. trichocarpa	TIR-NBARC-LRR	NC_037295.2	1232532	1235561	+
P. trichocarpa	TIR-NBARC	NC_037295.2	1238485	1245380	+
P. trichocarpa	TIR-NBARC-LRR	NC_037295.2	1252003	1260402	+
P. trichocarpa	TIR-NBARC-LRR	NC_037295.2	1272758	1275787	+
P. trichocarpa	TIR-NBARC	NC_037295.2	1280848	1282365	+
P. trichocarpa	TIR-NBARC-LRR	NC_037295.2	1287087	1290053	+
P. trichocarpa	TIR-NBARC	NC_037295.2	1302809	1304092	+
P. trichocarpa	TIR-NBARC-LRR	NC_037295.2	1325519	1328220	+
P. trichocarpa	TIR-NBARC	NC_037295.2	1350254	1351791	+
P. trichocarpa	TIR-NBARC	NC_037295.2	1391249	1397843	+
P. trichocarpa	TIR-NBARC-LRR	NC_037295.2	1402017	1405005	+
P. trichocarpa	NBARC	NC_037295.2	1408462	1408840	+
P. trichocarpa	CC-NBARC	NC_037295.2	2547998	2549408	+
P. trichocarpa	NBARC-LRR	NC_037295.2	3157903	3159355	+
P. trichocarpa	TIR-NBARC-LRR	NC_037295.2	8291776	8294708	+
P. trichocarpa	CC-NBARC-LRR	NC_037295.2	19008132	19010688	+
P. trichocarpa	CC-NBARC-LRR	NC_037295.2	16373742	16376226	-
P. trichocarpa	NBARC-LRR	NC_037295.2	15596164	15598483	-
P. trichocarpa	NBARC-LRR	NC_037295.2	15587719	15589945	-
P. trichocarpa	NBARC-LRR	NC_037295.2	15495933	15498180	-
P. trichocarpa	NBARC-LRR	NC_037295.2	15473600	15475847	-
P. trichocarpa	NBARC-LRR	NC_037295.2	15449390	15451712	-
P. trichocarpa	NBARC-LRR	NC_037295.2	15443555	15445998	-
P. trichocarpa	NBARC	NC_037295.2	3161403	3162048	-
P. trichocarpa	TIR-NBARC-LRR	NC_037295.2	808695	811870	-
P. trichocarpa	TIR-NBARC-LRR	NC_037295.2	789017	791971	-
P. trichocarpa	TIR-NBARC-LRR	NC_037295.2	745335	748487	-
P. trichocarpa	TIR-NBARC-LRR	NC_037295.2	733932	736851	-
P. trichocarpa	TIR-NBARC-LRR	NC_037295.2	714733	717744	-
P. trichocarpa	TIR-NBARC-LRR	NC_037295.2	693900	702551	-
P. trichocarpa	TIR-NBARC-LRR	NC_037295.2	677447	680356	-
P. trichocarpa	TIR-NBARC-LRR	NC_037295.2	663604	666540	-
P. trichocarpa	TIR-NBARC-LRR	NC_037295.2	617373	622213	-
P. trichocarpa	CC-NBARC-LRR	NC_037295.2	499843	503401	-
P. trichocarpa	CC-NBARC-LRR	NC_037292.2	17497757	17500394	+
P. trichocarpa	TIR-NBARC-LRR	NC_037292.2	18241568	18244495	-
P. trichocarpa	CC-NBARC-LRR	NC_037293.2	7721940	7725292	+
P. trichocarpa	NBARC	NC_037293.2	5971721	5972327	-
P. trichocarpa	CC-NBARC-LRR	NC_037290.2	903777	906258	+
P. trichocarpa	NBARC-LRR	NC_037290.2	26580031	26581402	+
P. trichocarpa	CC-NBARC-LRR	NC_037290.2	26720951	26724710	+
P. trichocarpa	TIR	NC_037290.2	27463943	27464302	-
P. trichocarpa	TIR-NBARC-LRR	NC_037290.2	27458569	27461533	-
P. trichocarpa	TIR-NBARC-LRR	NC_037290.2	27441889	27447915	-
P. trichocarpa	TIR-NBARC-LRR	NC_037290.2	27419840	27423274	-
P. trichocarpa	TIR-NBARC-LRR	NC_037290.2	27403967	27406867	-
P. trichocarpa	TIR-NBARC	NC_037290.2	27359735	27363344	-
P. trichocarpa	TIR-NBARC-LRR	NC_037290.2	27333429	27336393	-
P. trichocarpa	NBARC	NC_037290.2	27305419	27306307	-
P. trichocarpa	TIR-NBARC	NC_037290.2	27277258	27279044	-
P. trichocarpa	TIR-NBARC-LRR	NC_037290.2	27254463	27257437	-
P. trichocarpa	NBARC	NC_037290.2	27251001	27251375	-
P. trichocarpa	TIR-NBARC-LRR	NC_037290.2	27238950	27241850	-
P. trichocarpa	NBARC	NC_037290.2	27206652	27207030	-
P. trichocarpa	TIR-NBARC-LRR	NC_037290.2	27189681	27192646	-
P. trichocarpa	NBARC	NC_037290.2	27180949	27181323	-
P. trichocarpa	NBARC	NC_037290.2	27173757	27174645	-
P. trichocarpa	TIR-NBARC	NC_037290.2	27167108	27168677	-
P. trichocarpa	TIR-NBARC-LRR	NC_037290.2	27152972	27155972	-
P. trichocarpa	TIR-NBARC-LRR	NC_037290.2	27134770	27137758	-
P. trichocarpa	TIR	NC_037290.2	27132719	27133079	-
P. trichocarpa	CC-NBARC-LRR	NC_037290.2	26621490	26624466	-
P. trichocarpa	CC-NBARC-LRR	NC_037290.2	26602338	26605326	-
P. trichocarpa	CC-NBARC-LRR	NC_037290.2	26493244	26496241	-
P. trichocarpa	CC-NBARC-LRR	NC_037290.2	26468267	26471327	-
P. trichocarpa	CC-NBARC	NC_037290.2	26440145	26441624	-
P. trichocarpa	NBARC-LRR	NC_037290.2	12598392	12600431	-
P. trichocarpa	CC-NBARC-LRR	NC_037291.2	14019793	14022193	+
P. trichocarpa	TIR-NBARC-LRR	NC_037291.2	15184837	15191881	+
P. trichocarpa	TIR-NBARC-LRR	NC_037291.2	15219733	15222652	+
P. trichocarpa	TIR-NBARC-LRR	NC_037291.2	15256913	15259763	+
P. trichocarpa	CC-NBARC-LRR	NC_037291.2	14858932	14862667	-
P. trichocarpa	TIR-NBARC-LRR	NC_037291.2	12429041	12432180	-
P. trichocarpa	TIR-NBARC-LRR	NW_026291139.1	886	7653	+
P. trichocarpa	TIR-NBARC-LRR	NW_026291139.1	51834	56440	+
P. trichocarpa	TIR-NBARC	NW_026291139.1	145590	147211	+
P. trichocarpa	NBARC-LRR	NW_026291139.1	250778	252038	+
P. trichocarpa	NBARC	NW_026291139.1	274822	275743	+
P. trichocarpa	NBARC	NW_026291139.1	361390	362311	+
P. trichocarpa	NBARC-LRR	NW_026291139.1	415604	417845	+
P. trichocarpa	NBARC-LRR	NW_026291139.1	434689	436978	+
P. trichocarpa	NBARC-LRR	NW_026291139.1	467080	469357	+
P. trichocarpa	NBARC-LRR	NW_026291139.1	492555	494805	+
P. trichocarpa	NBARC-LRR	NW_026291139.1	518304	520485	+
P. trichocarpa	NBARC-LRR	NW_026291139.1	589319	591535	-
P. trichocarpa	NBARC-LRR	NW_026291139.1	581599	582475	-
P. trichocarpa	NBARC	NW_026291139.1	390939	391863	-
P. trichocarpa	NBARC	NW_026291139.1	368745	369666	-
P. trichocarpa	NBARC	NW_026291139.1	358527	359448	-
P. trichocarpa	NBARC-LRR	NW_026291139.1	329449	331846	-
P. trichocarpa	NBARC-LRR	NW_026291139.1	317264	319312	-
P. trichocarpa	NBARC-LRR	NW_026291139.1	307763	309916	-
P. trichocarpa	NBARC-LRR	NW_026291139.1	279008	281156	-
P. trichocarpa	NBARC-LRR	NW_026291139.1	177173	180737	-
P. trichocarpa	CC-NBARC-LRR	NC_037298.2	200978	204668	+
P. trichocarpa	CC-NBARC-LRR	NC_037298.2	232516	236113	+
P. trichocarpa	NBARC-LRR	NC_037298.2	253465	259935	+
P. trichocarpa	CC-NBARC-LRR	NC_037298.2	303627	307320	+
P. trichocarpa	CC-NBARC	NC_037298.2	410399	411107	+
P. trichocarpa	CC-NBARC-LRR	NC_037298.2	429142	433162	+
P. trichocarpa	CC-NBARC-LRR	NC_037298.2	492262	495616	+
P. trichocarpa	NBARC	NC_037298.2	4551969	4552224	-
P. trichocarpa	CC-NBARC-LRR	NC_037298.2	639046	642409	-
P. trichocarpa	CC-NBARC-LRR	NC_037298.2	611486	614921	-
P. trichocarpa	CC-NBARC-LRR	NC_037298.2	270258	274128	-
P. trichocarpa	CC-NBARC-LRR	NC_037299.2	13538908	13541497	+
P. trichocarpa	CC-NBARC-LRR	NC_037299.2	13246688	13249566	-
P. trichocarpa	TIR-NBARC	NC_037299.2	4258612	4260949	-
P. trichocarpa	NBARC	NC_037299.2	4218532	4219414	-
P. trichocarpa	TIR-NBARC	NW_026291150.1	65594	67215	+
P. trichocarpa	CC-NBARC-LRR	NC_037296.2	4447493	4450226	+
P. trichocarpa	CC-NBARC-LRR	NC_037296.2	13921925	13923723	+
P. trichocarpa	CC-NBARC	NC_037296.2	13926999	13928339	+
P. trichocarpa	CC-NBARC-LRR	NC_037296.2	13930286	13932780	+
P. trichocarpa	CC-NBARC-LRR	NC_037296.2	13945944	13952389	+
P. trichocarpa	CC-NBARC-LRR	NC_037296.2	13971346	13973855	+
P. trichocarpa	CC-NBARC-LRR	NC_037296.2	13979590	13982077	+
P. trichocarpa	CC-NBARC-LRR	NC_037296.2	13991970	13994559	+
P. trichocarpa	CC-NBARC-LRR	NC_037296.2	14001476	14003978	+
P. trichocarpa	NBARC-LRR	NC_037296.2	14016853	14018974	+
P. trichocarpa	CC-NBARC	NC_037296.2	14023674	14024431	+
P. trichocarpa	CC-NBARC-LRR	NC_037296.2	14033538	14036091	+
P. trichocarpa	CC-NBARC-LRR	NC_037296.2	14040466	14043199	+
P. trichocarpa	CC-NBARC-LRR	NC_037296.2	14058131	14060726	+
P. trichocarpa	TIR-NBARC-LRR	NC_037296.2	15008080	15010986	+
P. trichocarpa	NBARC-LRR	NC_037296.2	5038387	5041938	-
P. trichocarpa	CC-NBARC-LRR	NC_037296.2	845112	848047	-
P. trichocarpa	NBARC-LRR	NC_037297.2	478751	480737	+
P. trichocarpa	TIR-NBARC-LRR	NC_037297.2	2470218	2473134	+
P. trichocarpa	TIR-NBARC-LRR	NC_037297.2	2488836	2491752	+
P. trichocarpa	TIR-NBARC-LRR	NC_037297.2	2507436	2510480	+
P. trichocarpa	CC-NBARC-LRR	NC_037297.2	2877308	2879150	+
P. trichocarpa	NBARC	NC_037297.2	4084675	4085824	+
P. trichocarpa	NBARC	NC_037297.2	4085239	4085644	+
P. trichocarpa	TIR	NC_037297.2	10060372	10060732	+
P. trichocarpa	NBARC	NC_037297.2	10070667	10071537	+
P. trichocarpa	TIR-NBARC	NC_037297.2	10094322	10096546	+
P. trichocarpa	TIR-NBARC	NC_037297.2	10112098	10112582	+
P. trichocarpa	TIR	NC_037297.2	10125480	10125843	+
P. trichocarpa	NBARC	NC_037297.2	10179321	10179885	+
P. trichocarpa	TIR-NBARC-LRR	NC_037297.2	10192844	10197503	+
P. trichocarpa	TIR-NBARC-LRR	NC_037297.2	10226310	10230123	+
P. trichocarpa	TIR-NBARC	NC_037297.2	10234643	10236939	+
P. trichocarpa	TIR	NC_037297.2	10242200	10242563	+
P. trichocarpa	TIR-NBARC	NC_037297.2	10253021	10255226	+
P. trichocarpa	TIR-NBARC	NC_037297.2	10275402	10275886	+
P. trichocarpa	TIR	NC_037297.2	10288575	10288936	+
P. trichocarpa	TIR-NBARC	NC_037297.2	10307436	10310390	+
P. trichocarpa	TIR	NC_037297.2	10321154	10321517	+
P. trichocarpa	TIR	NC_037297.2	13546435	13546792	+
P. trichocarpa	NBARC	NC_037297.2	1787253	1787415	-
P. trichocarpa	NBARC-LRR	NC_037297.2	1778102	1784897	-
P. trichocarpa	NBARC	NC_037297.2	1040740	1041406	-
P. trichocarpa	NBARC-LRR	NC_037297.2	1027551	1029723	-
P. trichocarpa	NBARC-LRR	NC_037297.2	1012168	1014367	-
P. trichocarpa	CC-NBARC-LRR	NC_037302.2	357901	360619	+
P. trichocarpa	CC-NBARC-LRR	NC_037302.2	374537	377234	+
P. trichocarpa	CC-NBARC-LRR	NC_037302.2	888821	891377	+
P. trichocarpa	CC-NBARC-LRR	NC_037302.2	1221803	1224143	+
P. trichocarpa	NBARC	NC_037302.2	15256935	15257856	+
P. trichocarpa	NBARC	NC_037302.2	15337526	15338447	+
P. trichocarpa	NBARC	NC_037302.2	15379556	15380477	+
P. trichocarpa	NBARC-LRR	NC_037302.2	15422851	15424855	+
P. trichocarpa	NBARC-LRR	NC_037302.2	15436067	15437902	+
P. trichocarpa	NBARC-LRR	NC_037302.2	15458429	15460604	+
P. trichocarpa	NBARC-LRR	NC_037302.2	15471833	15473161	+
P. trichocarpa	NBARC-LRR	NC_037302.2	15491965	15493834	+
P. trichocarpa	NBARC-LRR	NC_037302.2	15525942	15528129	+
P. trichocarpa	NBARC-LRR	NC_037302.2	15555882	15557289	+
P. trichocarpa	NBARC-LRR	NC_037302.2	15584432	15586916	+
P. trichocarpa	CC-NBARC-LRR	NC_037302.2	15590020	15593218	+
P. trichocarpa	CC-NBARC-LRR	NC_037302.2	15624755	15628091	+
P. trichocarpa	NBARC-LRR	NC_037302.2	15638063	15640592	+
P. trichocarpa	NBARC-LRR	NC_037302.2	15654701	15657137	+
P. trichocarpa	NBARC-LRR	NC_037302.2	15676403	15678581	+
P. trichocarpa	NBARC-LRR	NC_037302.2	15757651	15759874	-
P. trichocarpa	NBARC-LRR	NC_037302.2	15747659	15748864	-
P. trichocarpa	NBARC	NC_037302.2	15398969	15399893	-
P. trichocarpa	NBARC	NC_037302.2	15382550	15383474	-
P. trichocarpa	NBARC	NC_037302.2	15343516	15344437	-
P. trichocarpa	NBARC	NC_037302.2	15334657	15335578	-
P. trichocarpa	NBARC-LRR	NC_037302.2	15317542	15319922	-
P. trichocarpa	NBARC-LRR	NC_037302.2	15291398	15293555	-
P. trichocarpa	NBARC	NC_037302.2	15288285	15289188	-
P. trichocarpa	NBARC-LRR	NC_037302.2	15261119	15263267	-
P. trichocarpa	CC-NBARC-LRR	NC_037302.2	14402738	14405760	-
P. trichocarpa	CC-NBARC-LRR	NC_037302.2	254188	256877	-
P. trichocarpa	CC-NBARC-LRR	NC_037302.2	228620	231323	-
P. trichocarpa	NBARC-LRR	NC_037303.2	145575	149334	+
P. trichocarpa	NBARC-LRR	NC_037303.2	153390	156840	+
P. trichocarpa	NBARC-LRR	NC_037303.2	176216	179114	+
P. trichocarpa	TIR-NBARC-LRR	NC_037303.2	190420	193669	+
P. trichocarpa	NBARC-LRR	NC_037303.2	217287	219510	+
P. trichocarpa	TIR-NBARC-LRR	NC_037303.2	784043	787097	+
P. trichocarpa	TIR-NBARC-LRR	NC_037303.2	795774	800449	+
P. trichocarpa	TIR-NBARC-LRR	NC_037303.2	851815	854739	+
P. trichocarpa	TIR-NBARC-LRR	NC_037303.2	857995	862701	+
P. trichocarpa	NBARC-LRR	NC_037303.2	1869228	1871481	+
P. trichocarpa	NBARC-LRR	NC_037303.2	1889867	1892072	+
P. trichocarpa	NBARC-LRR	NC_037303.2	1915507	1917361	+
P. trichocarpa	NBARC-LRR	NC_037303.2	1922963	1925225	+
P. trichocarpa	NBARC-LRR	NC_037303.2	1933681	1935535	+
P. trichocarpa	NBARC-LRR	NC_037303.2	1955675	1957901	+
P. trichocarpa	NBARC-LRR	NC_037303.2	1967053	1969162	+
P. trichocarpa	NBARC-LRR	NC_037303.2	1977737	1980421	+
P. trichocarpa	NBARC	NC_037303.2	1986960	1987894	+
P. trichocarpa	NBARC-LRR	NC_037303.2	2011382	2013611	+
P. trichocarpa	NBARC-LRR	NC_037303.2	2028848	2031074	+
P. trichocarpa	NBARC-LRR	NC_037303.2	2062374	2064596	+
P. trichocarpa	NBARC-LRR	NC_037303.2	2095944	2098167	+
P. trichocarpa	NBARC-LRR	NC_037303.2	2130220	2132449	+
P. trichocarpa	NBARC-LRR	NC_037303.2	2148031	2150254	+
P. trichocarpa	NBARC-LRR	NC_037303.2	2159561	2162467	+
P. trichocarpa	NBARC-LRR	NC_037303.2	2174338	2176471	+
P. trichocarpa	NBARC-LRR	NC_037303.2	2191966	2194180	+
P. trichocarpa	NBARC-LRR	NC_037303.2	2204024	2206247	+
P. trichocarpa	NBARC-LRR	NC_037303.2	2241824	2244029	+
P. trichocarpa	NBARC-LRR	NC_037303.2	2261944	2264173	+
P. trichocarpa	NBARC-LRR	NC_037303.2	2280039	2282857	+
P. trichocarpa	NBARC-LRR	NC_037303.2	2296919	2299076	+
P. trichocarpa	NBARC-LRR	NC_037303.2	2302845	2304249	+
P. trichocarpa	NBARC-LRR	NC_037303.2	2314154	2316347	+
P. trichocarpa	TIR-NBARC-LRR	NC_037303.2	3103302	3106784	+
P. trichocarpa	NBARC-LRR	NC_037303.2	3207676	3209884	+
P. trichocarpa	NBARC-LRR	NC_037303.2	3238151	3240371	+
P. trichocarpa	NBARC-LRR	NC_037303.2	3256953	3259161	+
P. trichocarpa	CC-NBARC-LRR	NC_037303.2	5059444	5062513	+
P. trichocarpa	TIR-NBARC-LRR	NC_037303.2	11012975	11016569	+
P. trichocarpa	TIR-NBARC-LRR	NC_037303.2	11027167	11030800	+
P. trichocarpa	TIR-NBARC-LRR	NC_037303.2	11035430	11044110	+
P. trichocarpa	TIR-NBARC-LRR	NC_037303.2	11054905	11058567	+
P. trichocarpa	NBARC-LRR	NC_037303.2	11062637	11064876	+
P. trichocarpa	TIR-NBARC-LRR	NC_037303.2	11072816	11076154	+
P. trichocarpa	TIR-NBARC-LRR	NC_037303.2	11098871	11102466	+
P. trichocarpa	TIR-NBARC-LRR	NC_037303.2	11117343	11120998	+
P. trichocarpa	TIR-NBARC-LRR	NC_037303.2	11147584	11151246	+
P. trichocarpa	TIR-NBARC-LRR	NC_037303.2	11154940	11159379	+
P. trichocarpa	TIR-NBARC-LRR	NC_037303.2	11166662	11170460	+
P. trichocarpa	TIR-NBARC-LRR	NC_037303.2	11193566	11197698	+
P. trichocarpa	CC-NBARC-LRR	NC_037303.2	11548286	11551793	+
P. trichocarpa	CC-NBARC-LRR	NC_037303.2	11566186	11569696	+
P. trichocarpa	TIR-NBARC-LRR	NC_037303.2	13458518	13462013	+
P. trichocarpa	NBARC	NC_037303.2	13465085	13465505	+
P. trichocarpa	TIR-NBARC	NC_037303.2	13468341	13470090	+
P. trichocarpa	TIR-NBARC-LRR	NC_037303.2	13482310	13486717	+
P. trichocarpa	TIR-NBARC-LRR	NC_037303.2	13492254	13495419	+
P. trichocarpa	TIR-NBARC-LRR	NC_037303.2	13508585	13512514	+
P. trichocarpa	TIR-NBARC-LRR	NC_037303.2	13532590	13541215	+
P. trichocarpa	TIR-NBARC-LRR	NC_037303.2	13546465	13555022	+
P. trichocarpa	TIR-NBARC	NC_037303.2	13560605	13562859	+
P. trichocarpa	TIR-NBARC-LRR	NC_037303.2	13571269	13574732	+
P. trichocarpa	TIR-NBARC-LRR	NC_037303.2	13398668	13402400	-
P. trichocarpa	TIR-NBARC-LRR	NC_037303.2	10974534	10978257	-
P. trichocarpa	TIR-NBARC-LRR	NC_037303.2	10883939	10887386	-
P. trichocarpa	TIR-NBARC-LRR	NC_037303.2	10872680	10875880	-
P. trichocarpa	TIR-NBARC-LRR	NC_037303.2	8625799	8628687	-
P. trichocarpa	TIR-NBARC-LRR	NC_037303.2	6494437	6497284	-
P. trichocarpa	NBARC-LRR	NC_037303.2	5124147	5124951	-
P. trichocarpa	NBARC-LRR	NC_037303.2	5106445	5109718	-
P. trichocarpa	NBARC-LRR	NC_037303.2	3482807	3484712	-
P. trichocarpa	NBARC-LRR	NC_037303.2	3470603	3472817	-
P. trichocarpa	NBARC-LRR	NC_037303.2	2336721	2338962	-
P. trichocarpa	NBARC-LRR	NC_037303.2	871365	873546	-
P. trichocarpa	TIR-NBARC-LRR	NC_037303.2	414034	416976	-
P. trichocarpa	NBARC	NC_037303.2	399765	400619	-
P. trichocarpa	TIR-NBARC	NC_037303.2	335839	337428	-
P. trichocarpa	TIR-NBARC-LRR	NC_037303.2	295902	298752	-
P. trichocarpa	TIR-NBARC-LRR	NC_037303.2	288203	292126	-
P. trichocarpa	TIR-NBARC-LRR	NC_037303.2	272392	275207	-
P. trichocarpa	TIR-NBARC-LRR	NC_037303.2	258809	261708	-
P. trichocarpa	TIR-NBARC-LRR	NC_037303.2	118177	121050	-
P. trichocarpa	TIR-NBARC-LRR	NC_037303.2	89138	92154	-
P. trichocarpa	TIR-NBARC	NC_037303.2	68895	73054	-
P. trichocarpa	TIR-NBARC-LRR	NC_037303.2	49938	57215	-
P. trichocarpa	TIR-NBARC-LRR	NC_037303.2	25295	29799	-
P. trichocarpa	TIR-NBARC-LRR	NC_037303.2	6505	13274	-
P. trichocarpa	TIR	NC_037289.2	335209	335569	+
P. trichocarpa	TIR	NC_037289.2	341136	341490	+
P. trichocarpa	TIR	NC_037289.2	351414	351774	+
P. trichocarpa	TIR	NC_037289.2	352605	352965	+
P. trichocarpa	TIR	NC_037289.2	363264	363618	+
P. trichocarpa	TIR	NC_037289.2	364671	365028	+
P. trichocarpa	CC-NBARC-LRR	NC_037289.2	894336	897894	+
P. trichocarpa	CC-NBARC-LRR	NC_037289.2	2279277	2281842	+
P. trichocarpa	CC-NBARC-LRR	NC_037289.2	2298967	2301493	+
P. trichocarpa	NBARC-LRR	NC_037289.2	2666618	2668796	+
P. trichocarpa	NBARC-LRR	NC_037289.2	2682291	2686002	+
P. trichocarpa	NBARC-LRR	NC_037289.2	2702878	2705056	+
P. trichocarpa	NBARC-LRR	NC_037289.2	3992622	3994107	+
P. trichocarpa	TIR	NC_037289.2	4003514	4003871	+
P. trichocarpa	TIR-NBARC-LRR	NC_037289.2	21130203	21133621	-
P. trichocarpa	CC-NBARC-LRR	NC_037289.2	8801302	8803774	-
P. trichocarpa	NBARC	NC_037289.2	3942608	3943046	-
P. trichocarpa	NBARC	NC_037289.2	3913581	3914892	-
P. trichocarpa	TIR-NBARC-LRR	NC_037289.2	2104337	2114981	-
P. trichocarpa	NBARC-LRR	NC_037289.2	2065503	2071646	-
P. trichocarpa	TIR-NBARC-LRR	NC_037289.2	2039240	2044235	-
P. trichocarpa	TIR-NBARC-LRR	NC_037289.2	1986801	1991713	-
P. trichocarpa	TIR-NBARC-LRR	NC_037289.2	1973189	1975567	-
P. trichocarpa	TIR-NBARC-LRR	NC_037289.2	1966396	1970609	-
P. trichocarpa	CC-NBARC	NC_037289.2	859113	860448	-
P. trichocarpa	NBARC	NC_037289.2	846034	846382	-
P. trichocarpa	NBARC-LRR	NC_037289.2	778508	780520	-
P. trichocarpa	NBARC-LRR	NC_037289.2	736358	738411	-
P. trichocarpa	CC-NBARC	NC_037289.2	634476	635811	-
P. trichocarpa	NBARC	NC_037289.2	566887	567244	-
P. trichocarpa	CC-NBARC-LRR	NC_037289.2	504730	508348	-
P. trichocarpa	CC-NBARC	NC_037300.2	3678416	3679540	+
P. trichocarpa	CC-NBARC-LRR	NC_037300.2	7721643	7724139	+
P. trichocarpa	NBARC-LRR	NC_037300.2	6756827	6758477	-
P. trichocarpa	TIR-NBARC-LRR	NC_037301.2	827930	832375	+
P. trichocarpa	NBARC-LRR	NC_037301.2	1031448	1037580	+
P. trichocarpa	CC-NBARC-LRR	NC_037301.2	1051738	1055443	+
P. trichocarpa	NBARC-LRR	NC_037301.2	1070092	1073785	+
P. trichocarpa	NBARC-LRR	NC_037301.2	1087428	1090644	+
P. trichocarpa	NBARC-LRR	NC_037301.2	1132042	1135531	+
P. trichocarpa	NBARC-LRR	NC_037301.2	2334882	2337081	+
P. trichocarpa	TIR-NBARC-LRR	NC_037301.2	11389121	11394819	+
P. trichocarpa	TIR-NBARC-LRR	NC_037301.2	11415778	11420959	+
P. trichocarpa	TIR	NC_037301.2	11421668	11422022	+
P. trichocarpa	TIR-NBARC-LRR	NC_037301.2	11453967	11460135	+
P. trichocarpa	TIR-NBARC-LRR	NC_037301.2	11483687	11487438	+
P. trichocarpa	TIR-NBARC	NC_037301.2	11500233	11505887	+
P. trichocarpa	TIR-NBARC-LRR	NC_037301.2	11508396	11515019	+
P. trichocarpa	CC-NBARC-LRR	NC_037301.2	12697095	12700233	+
P. trichocarpa	CC-NBARC-LRR	NC_037301.2	12704341	12707533	+
P. trichocarpa	CC-NBARC-LRR	NC_037301.2	12715210	12718198	+
P. trichocarpa	CC-NBARC-LRR	NC_037301.2	13105870	13109020	+
P. trichocarpa	CC-NBARC-LRR	NC_037301.2	13114509	13117782	+
P. trichocarpa	CC-NBARC-LRR	NC_037301.2	13127531	13130681	+
P. trichocarpa	CC-NBARC-LRR	NC_037301.2	13136720	13139870	+
P. trichocarpa	CC-NBARC-LRR	NC_037301.2	13147479	13150626	+
P. trichocarpa	CC-NBARC-LRR	NC_037301.2	13384941	13387779	+
P. trichocarpa	NBARC	NC_037301.2	13421351	13421723	+
P. trichocarpa	CC-NBARC-LRR	NC_037301.2	13536459	13539615	+
P. trichocarpa	CC-NBARC-LRR	NC_037301.2	13552359	13555512	+
P. trichocarpa	CC-NBARC-LRR	NC_037301.2	13894141	13897696	+
P. trichocarpa	CC-NBARC-LRR	NC_037301.2	13903006	13906182	+
P. trichocarpa	CC-NBARC-LRR	NC_037301.2	13916409	13919709	+
P. trichocarpa	CC-NBARC-LRR	NC_037301.2	13932819	13935951	+
P. trichocarpa	CC-NBARC-LRR	NC_037301.2	14092761	14099281	+
P. trichocarpa	NBARC	NC_037301.2	14482544	14482706	+
P. trichocarpa	CC-NBARC-LRR	NC_037301.2	14532921	14536473	+
P. trichocarpa	CC-NBARC	NC_037301.2	14552038	14553286	+
P. trichocarpa	NBARC-LRR	NC_037301.2	14609488	14613431	+
P. trichocarpa	CC-NBARC-LRR	NC_037301.2	14413091	14415497	-
P. trichocarpa	CC-NBARC-LRR	NC_037301.2	14399409	14401743	-
P. trichocarpa	NBARC	NC_037301.2	14391563	14392747	-
P. trichocarpa	CC-NBARC	NC_037301.2	14390573	14392073	-
P. trichocarpa	CC-NBARC-LRR	NC_037301.2	14384145	14387520	-
P. trichocarpa	CC-NBARC-LRR	NC_037301.2	14365272	14367603	-
P. trichocarpa	CC-NBARC-LRR	NC_037301.2	13817660	13820813	-
P. trichocarpa	CC-NBARC-LRR	NC_037301.2	13810928	13814070	-
P. trichocarpa	CC-NBARC-LRR	NC_037301.2	13775651	13778777	-
P. trichocarpa	CC-NBARC-LRR	NC_037301.2	13766577	13769688	-
P. trichocarpa	CC-NBARC-LRR	NC_037301.2	13753938	13757079	-
P. trichocarpa	NBARC-LRR	NC_037301.2	13461482	13464294	-
P. trichocarpa	NBARC-LRR	NC_037301.2	12816554	12819296	-
P. trichocarpa	CC-NBARC-LRR	NC_037301.2	11578393	11580763	-
P. trichocarpa	CC-NBARC-LRR	NC_037287.2	8140230	8143833	+
P. trichocarpa	NBARC	NC_037287.2	8878303	8879584	+
P. trichocarpa	TIR-NBARC-LRR	NC_037287.2	11092033	11095943	+
P. trichocarpa	NBARC-LRR	NC_037287.2	12443406	12444777	+
P. trichocarpa	CC-NBARC-LRR	NC_037287.2	12451827	12454401	+
P. trichocarpa	CC-NBARC-LRR	NC_037287.2	12457821	12459720	+
P. trichocarpa	CC-NBARC-LRR	NC_037287.2	16346298	16348656	+
P. trichocarpa	TIR-NBARC-LRR	NC_037287.2	20050850	20055873	+
P. trichocarpa	CC-NBARC-LRR	NC_037287.2	20063562	20066832	+
P. trichocarpa	TIR-NBARC-LRR	NC_037287.2	20084983	20089080	+
P. trichocarpa	CC-NBARC-LRR	NC_037287.2	21471508	21473721	-
P. trichocarpa	CC-NBARC-LRR	NC_037287.2	20178877	20181421	-
P. trichocarpa	CC-NBARC-LRR	NC_037287.2	20171343	20174106	-
P. trichocarpa	CC-NBARC-LRR	NC_037287.2	20109144	20112681	-
P. trichocarpa	CC-NBARC	NC_037287.2	16328867	16329569	-
P. trichocarpa	CC-NBARC	NC_037287.2	16323379	16324081	-
P. trichocarpa	CC-NBARC-LRR	NC_037287.2	16316051	16318595	-
P. trichocarpa	NBARC-LRR	NC_037287.2	3199887	3201222	-
P. trichocarpa	TIR-NBARC-LRR	NC_037287.2	3030748	3033557	-
P. trichocarpa	CC-NBARC-LRR	NC_037287.2	2732706	2736252	-
P. trichocarpa	CC-NBARC-LRR	NC_037287.2	1718866	1722076	-
P. trichocarpa	CC-NBARC	NC_037288.2	6369784	6371272	+
P. trichocarpa	NBARC	NC_037288.2	6388572	6394002	+
P. trichocarpa	TIR-NBARC-LRR	NC_037288.2	7452526	7459066	+
P. trichocarpa	CC-NBARC-LRR	NC_037288.2	20418865	20422228	+
P. trichocarpa	NBARC-LRR	NC_037288.2	20437512	20439585	+
P. trichocarpa	CC-NBARC-LRR	NC_037288.2	20444022	20447721	+
P. trichocarpa	CC-NBARC-LRR	NC_037288.2	20473217	20477416	+
P. trichocarpa	CC-NBARC-LRR	NC_037288.2	20552643	20556081	+
P. trichocarpa	NBARC-LRR	NC_037288.2	20958724	20960011	+
P. trichocarpa	CC-NBARC-LRR	NC_037288.2	20974462	20976592	+
P. trichocarpa	TIR	NC_037288.2	23364590	23364950	+
P. trichocarpa	CC-NBARC-LRR	NC_037288.2	20839692	20843736	-
P. trichocarpa	CC-NBARC-LRR	NC_037288.2	20790492	20793442	-
P. trichocarpa	CC-NBARC-LRR	NC_037288.2	20779747	20783695	-
P. trichocarpa	CC-NBARC-LRR	NC_037288.2	20506657	20510020	-
P. trichocarpa	NBARC	NC_037288.2	16078963	16079164	-
P. trichocarpa	CC-NBARC-LRR	NC_037288.2	7341174	7344192	-
P. trichocarpa	TIR-NBARC-LRR	NC_037285.2	2170360	2173547	+
P. trichocarpa	TIR-NBARC-LRR	NC_037285.2	31691027	31695504	+
P. trichocarpa	NBARC	NC_037285.2	38134159	38134804	+
P. trichocarpa	NBARC-LRR	NC_037285.2	44507614	44509870	+
P. trichocarpa	NBARC-LRR	NC_037285.2	46853808	46856139	+
P. trichocarpa	NBARC-LRR	NC_037285.2	46878769	46880932	+
P. trichocarpa	NBARC-LRR	NC_037285.2	46942855	46944728	+
P. trichocarpa	NBARC-LRR	NC_037285.2	46950642	46954820	+
P. trichocarpa	NBARC-LRR	NC_037285.2	46971557	46975427	+
P. trichocarpa	NBARC-LRR	NC_037285.2	47030636	47032889	+
P. trichocarpa	NBARC	NC_037285.2	47043491	47044349	+
P. trichocarpa	NBARC-LRR	NC_037285.2	47106099	47108655	+
P. trichocarpa	NBARC-LRR	NC_037285.2	47139378	47141721	+
P. trichocarpa	NBARC-LRR	NC_037285.2	47142969	47146740	+
P. trichocarpa	NBARC-LRR	NC_037285.2	47159017	47161348	+
P. trichocarpa	NBARC	NC_037285.2	47191412	47192174	+
P. trichocarpa	NBARC-LRR	NC_037285.2	47195848	47201323	+
P. trichocarpa	NBARC	NC_037285.2	49501379	49501784	+
P. trichocarpa	NBARC-LRR	NC_037285.2	47078297	47082658	-
P. trichocarpa	NBARC	NC_037285.2	46116372	46117134	-
P. trichocarpa	NBARC-LRR	NC_037285.2	46018769	46020141	-
P. trichocarpa	NBARC-LRR	NC_037285.2	45941809	45947026	-
P. trichocarpa	NBARC-LRR	NC_037285.2	45902602	45905680	-
P. trichocarpa	TIR-NBARC-LRR	NC_037285.2	45877230	45882300	-
P. trichocarpa	NBARC-LRR	NC_037285.2	45817373	45819461	-
P. trichocarpa	NBARC-LRR	NC_037285.2	45769214	45774113	-
P. trichocarpa	NBARC	NC_037285.2	45758960	45759386	-
P. trichocarpa	NBARC-LRR	NC_037285.2	45754538	45755339	-
P. trichocarpa	NBARC-LRR	NC_037285.2	45725752	45726256	-
P. trichocarpa	NBARC-LRR	NC_037285.2	45621631	45624013	-
P. trichocarpa	NBARC-LRR	NC_037285.2	45554560	45564646	-
P. trichocarpa	NBARC-LRR	NC_037285.2	45478645	45481744	-
P. trichocarpa	NBARC-LRR	NC_037285.2	45461565	45465321	-
P. trichocarpa	NBARC-LRR	NC_037285.2	45421424	45423827	-
P. trichocarpa	NBARC-LRR	NC_037285.2	45392878	45395161	-
P. trichocarpa	NBARC-LRR	NC_037285.2	45330725	45333278	-
P. trichocarpa	NBARC-LRR	NC_037285.2	45302029	45304237	-
P. trichocarpa	NBARC-LRR	NC_037285.2	45244396	45246184	-
P. trichocarpa	NBARC-LRR	NC_037285.2	45199844	45202070	-
P. trichocarpa	NBARC-LRR	NC_037285.2	44850218	44852552	-
P. trichocarpa	NBARC-LRR	NC_037285.2	44826543	44829117	-
P. trichocarpa	NBARC	NC_037285.2	44272076	44272733	-
P. trichocarpa	NBARC-LRR	NC_037285.2	43344499	43345684	-
P. trichocarpa	NBARC-LRR	NC_037285.2	43338394	43339699	-
P. trichocarpa	NBARC-LRR	NC_037285.2	43179155	43181556	-
P. trichocarpa	NBARC	NC_037285.2	43131282	43131837	-
P. trichocarpa	NBARC-LRR	NC_037285.2	43090970	43093355	-
P. trichocarpa	NBARC-LRR	NC_037285.2	43076422	43078827	-
P. trichocarpa	CC-NBARC-LRR	NC_037285.2	39992054	39995534	-
P. trichocarpa	CC-NBARC-LRR	NC_037285.2	32409802	32412280	-
P. trichocarpa	CC-NBARC-LRR	NC_037285.2	27786717	27790497	-
P. trichocarpa	NBARC	NC_037285.2	27774095	27774665	-
P. trichocarpa	NBARC	NC_037285.2	27771746	27772074	-
P. trichocarpa	CC-NBARC-LRR	NC_037285.2	27763536	27767601	-
P. trichocarpa	NBARC	NC_037285.2	14793555	14793963	-
P. trichocarpa	CC-NBARC-LRR	NC_037285.2	10984365	10986939	-
P. trichocarpa	CC-NBARC-LRR	NC_037285.2	10974813	10977386	-
P. trichocarpa	CC-NBARC-LRR	NC_037285.2	10963294	10965862	-
P. trichocarpa	CC-NBARC-LRR	NC_037285.2	10952864	10955423	-
P. trichocarpa	CC-NBARC-LRR	NC_037285.2	10948026	10950600	-
P. trichocarpa	CC-NBARC-LRR	NC_037285.2	10937200	10939090	-
P. trichocarpa	CC-NBARC-LRR	NC_037285.2	10920905	10923464	-
P. trichocarpa	CC-NBARC-LRR	NC_037285.2	10916066	10918640	-
P. trichocarpa	TIR-NBARC-LRR	NC_037285.2	4984092	4986980	-
P. trichocarpa	CC-NBARC-LRR	NC_037285.2	2464490	2466668	-
P. trichocarpa	CC-NBARC-LRR	NC_037285.2	2181486	2184954	-
P. trichocarpa	CC-NBARC-LRR	NC_037285.2	1909867	1912984	-
P. trichocarpa	TIR-NBARC-LRR	NW_026291140.1	85102	88045	+
P. trichocarpa	NBARC	NW_026291140.1	101930	102308	+
P. trichocarpa	TIR-NBARC-LRR	NW_026291140.1	115450	118268	+
P. trichocarpa	TIR-NBARC-LRR	NW_026291140.1	137351	140213	+
P. trichocarpa	TIR-NBARC-LRR	NW_026291140.1	172557	175376	+
P. trichocarpa	TIR-NBARC-LRR	NW_026291140.1	204201	207051	+
P. trichocarpa	TIR-NBARC-LRR	NW_026291140.1	231921	234756	+
P. trichocarpa	TIR-NBARC-LRR	NW_026291140.1	251188	254007	+
P. trichocarpa	TIR-NBARC-LRR	NW_026291140.1	263612	266434	+
P. trichocarpa	TIR-NBARC	NW_026291140.1	293193	294801	+
P. trichocarpa	TIR-NBARC-LRR	NW_026291140.1	354413	358369	+
P. trichocarpa	TIR-NBARC	NW_026291140.1	361016	361823	+
P. trichocarpa	TIR-NBARC-LRR	NC_037286.2	3823779	3827904	+
P. trichocarpa	CC-NBARC-LRR	NC_037286.2	20365089	20367657	+
P. trichocarpa	TIR-NBARC-LRR	NW_026291141.1	164514	168542	+
P. trichocarpa	TIR-NBARC-LRR	NW_026291141.1	191571	196025	+
P. trichocarpa	TIR-NBARC-LRR	NW_026291141.1	214142	218182	+
P. trichocarpa	NBARC-LRR	NW_026291141.1	227151	230086	+
P. trichocarpa	CC-NBARC-LRR	NW_026291141.1	257895	261186	+
P. trichocarpa	TIR-NBARC-LRR	NW_026291141.1	282723	286820	+
T397	TIR-NBARC-LRR	CM118226.1	11240990	11244958	+
T397	TIR-NBARC-LRR	CM118226.1	11278048	11282016	+
T397	TIR-NBARC-LRR	CM118226.1	11315106	11319074	+
T397	TIR-NBARC-LRR	CM118226.1	12235320	12239047	+
T397	CC-NBARC-LRR	CM118226.1	12664219	12667966	+
T397	CC-NBARC-LRR	CM118226.1	12993564	12997188	+
T397	CC-NBARC-LRR	CM118226.1	15121488	15124800	+
T397	TIR-NBARC-LRR	CM118226.1	23217005	23220244	+
T397	CC-NBARC-LRR	CM118226.1	25490033	25493063	+
T397	TIR-NBARC-LRR	CM118226.1	26117368	26120807	+
T397	TIR-NBARC	CM118226.1	24870255	24872110	-
T397	TIR-NBARC-LRR	CM118226.1	15161119	15164537	-
T397	TIR-NBARC-LRR	CM118226.1	13450173	13453386	-
T397	TIR-NBARC	CM118226.1	12846119	12847643	-
T397	CC-NBARC-LRR	CM118226.1	12753650	12757298	-
T397	TIR-NBARC-LRR	CM118226.1	11865803	11869991	-
T397	TIR	CM118226.1	10889234	10889600	-
T397	TIR-NBARC-LRR	CM118226.1	9964313	9967330	-
T397	CC-NBARC-LRR	CM118227.1	100071	102717	+
T397	TIR	CM118227.1	2263664	2264030	+
T397	TIR-NBARC-LRR	CM118227.1	3795807	3799717	+
T397	TIR-NBARC-LRR	CM118227.1	3805420	3808856	+
T397	TIR-NBARC-LRR	CM118227.1	3813377	3816799	+
T397	TIR-NBARC-LRR	CM118227.1	3822328	3825949	+
T397	TIR-NBARC-LRR	CM118227.1	3829926	3833655	+
T397	TIR	CM118227.1	7876282	7876642	+
T397	TIR	CM118227.1	7881520	7881880	+
T397	TIR-NBARC	CM118227.1	8055890	8056877	+
T397	CC-NBARC-LRR	CM118227.1	15155485	15158623	+
T397	CC-NBARC-LRR	CM118227.1	23848924	23850872	+
T397	TIR-NBARC	CM118227.1	24600408	24603054	+
T397	TIR-NBARC-LRR	CM118227.1	24701240	24705707	+
T397	TIR-NBARC-LRR	CM118227.1	24713383	24717116	+
T397	TIR-NBARC-LRR	CM118227.1	28798626	28801776	+
T397	CC-NBARC-LRR	CM118227.1	30664267	30666850	-
T397	CC-NBARC-LRR	CM118227.1	29836924	29839486	-
T397	TIR-NBARC-LRR	CM118227.1	28211855	28214973	-
T397	TIR	CM118227.1	28206476	28206830	-
T397	CC-NBARC-LRR	CM118227.1	27764865	27767838	-
T397	NBARC-LRR	CM118227.1	27546170	27549628	-
T397	TIR-NBARC-LRR	CM118227.1	27128836	27132593	-
T397	TIR-NBARC-LRR	CM118227.1	23462685	23466042	-
T397	CC-NBARC-LRR	CM118227.1	8389457	8393315	-
T397	TIR-NBARC-LRR	CM118227.1	6063616	6066789	-
T397	TIR-NBARC-LRR	CM118227.1	6052985	6056187	-
T397	TIR-NBARC-LRR	CM118227.1	5208677	5212544	-
T397	TIR-NBARC-LRR	CM118227.1	3887112	3890685	-
T397	TIR-NBARC-LRR	CM118227.1	3876167	3879571	-
T397	NBARC-LRR	CM118227.1	2581336	2583366	-
T397	CC-NBARC-LRR	CM118227.1	964900	967570	-
T397	TIR-NBARC-LRR	CM118228.1	1724819	1727752	+
T397	TIR-NBARC-LRR	CM118228.1	6452329	6457465	+
T397	TIR-NBARC-LRR	CM118228.1	31566405	31569150	+
T397	TIR-NBARC-LRR	CM118228.1	31648837	31652516	+
T397	CC-NBARC-LRR	CM118228.1	32358637	32361238	+
T397	TIR-NBARC-LRR	CM118228.1	35033947	35039386	-
T397	TIR	CM118228.1	15576831	15577194	-
T397	TIR-NBARC	CM118228.1	6545149	6546313	-
T397	TIR-NBARC-LRR	CM118228.1	6447592	6450581	-
T397	TIR-NBARC-LRR	CM118228.1	5568916	5571439	-
T397	TIR-NBARC	CM118229.1	344924	347810	+
T397	CC-NBARC-LRR	CM118229.1	34817566	34820372	+
T397	TIR-NBARC	CM118229.1	33062970	33064710	-
T397	NBARC-LRR	CM118229.1	3023043	3025599	-
T397	CC-NBARC-LRR	CM118229.1	2312325	2315950	-
T397	TIR-NBARC-LRR	CM118229.1	1573670	1577027	-
T397	NBARC	CM118229.1	607247	607676	-
T397	TIR-NBARC-LRR	CM118230.1	1300132	1304922	+
T397	TIR	CM118230.1	4459813	4460173	+
T397	TIR-NBARC-LRR	CM118230.1	29547195	29549755	+
T397	TIR-NBARC-LRR	CM118230.1	33890160	33892974	+
T397	TIR-NBARC-LRR	CM118230.1	34100884	34104079	+
T397	TIR-NBARC-LRR	CM118230.1	35921062	35925282	-
T397	TIR-NBARC	CM118230.1	5626536	5628132	-
T397	TIR-NBARC-LRR	CM118231.1	1312064	1315184	+
T397	CC-NBARC-LRR	CM118231.1	25505170	25507992	+
T397	CC-NBARC-LRR	CM118231.1	25563063	25566096	+
T397	CC-NBARC-LRR	CM118231.1	25584714	25587747	+
T397	CC-NBARC-LRR	CM118231.1	25606366	25609399	+
T397	TIR	CM118231.1	25794842	25795196	+
T397	TIR	CM118231.1	31383533	31383902	+
T397	TIR-NBARC-LRR	CM118231.1	34904454	34907937	+
T397	TIR-NBARC-LRR	CM118231.1	35763111	35766981	+
T397	TIR-NBARC-LRR	CM118231.1	33228386	33231707	-
T397	TIR-NBARC-LRR	CM118231.1	33223210	33226145	-
T397	TIR	CM118231.1	31380206	31380566	-
T397	CC-NBARC-LRR	CM118231.1	25826396	25830026	-
T397	CC-NBARC-LRR	CM118231.1	25279963	25283665	-
T397	TIR-NBARC-LRR	CM118231.1	24929415	24932103	-
T397	TIR-NBARC-LRR	CM118232.1	929388	933385	+
T397	TIR-NBARC-LRR	CM118232.1	24732361	24735258	+
T397	TIR-NBARC-LRR	CM118232.1	28343645	28346742	+
T397	TIR-NBARC	CM118232.1	28352975	28354580	+
T397	TIR-NBARC-LRR	CM118232.1	29146363	29148638	+
T397	TIR-NBARC-LRR	CM118232.1	29150416	29156895	+
T397	TIR-NBARC-LRR	CM118232.1	31063274	31068478	+
T397	CC-NBARC-LRR	CM118232.1	31074402	31078035	+
T397	CC-NBARC-LRR	CM118232.1	31185195	31188633	+
T397	TIR-NBARC-LRR	CM118232.1	32456171	32459810	+
T397	TIR-NBARC	CM118232.1	30099756	30100521	-
T397	NBARC	CM118232.1	26621732	26622083	-
T397	TIR-NBARC-LRR	CM118232.1	964390	968507	-
T397	TIR-NBARC-LRR	CM118232.1	843781	847147	-
T397	TIR-NBARC-LRR	CM118222.1	10079542	10081753	+
T397	TIR-NBARC-LRR	CM118222.1	11677532	11682615	+
T397	TIR-NBARC-LRR	CM118222.1	11694574	11698855	+
T397	NBARC-LRR	CM118222.1	24478366	24480098	+
T397	TIR-NBARC	CM118222.1	27951377	27952970	+
T397	CC-NBARC-LRR	CM118222.1	30022435	30025111	+
T397	CC-NBARC-LRR	CM118222.1	31192489	31194340	-
T397	TIR-NBARC-LRR	CM118222.1	30827323	30830495	-
T397	CC-NBARC-LRR	CM118222.1	28158691	28161214	-
T397	TIR-NBARC-LRR	CM118222.1	26843675	26847079	-
T397	TIR-NBARC-LRR	CM118222.1	26766310	26769908	-
T397	TIR-NBARC-LRR	CM118222.1	26757257	26760422	-
T397	NBARC-LRR	CM118222.1	24828559	24830518	-
T397	NBARC-LRR	CM118222.1	12154865	12157076	-
T397	TIR-NBARC	CM118222.1	11845696	11846929	-
T397	TIR	CM118222.1	8735569	8735968	-
T397	CC-NBARC-LRR	CM118222.1	3614707	3617393	-
T397	CC-NBARC-LRR	CM118233.1	2974226	2977025	+
T397	TIR-NBARC-LRR	CM118233.1	3752287	3755412	+
T397	TIR-NBARC-LRR	CM118233.1	23828074	23832634	-
T397	TIR-LRR	CM118223.1	6430477	6433038	+
T397	CC-NBARC-LRR	CM118223.1	33756616	33760617	+
T397	TIR-NBARC-LRR	CM118223.1	36883471	36887110	+
T397	CC-NBARC-LRR	CM118223.1	37821498	37824288	+
T397	TIR-NBARC-LRR	CM118223.1	39383460	39389756	+
T397	CC-NBARC-LRR	CM118223.1	39492461	39493600	-
T397	CC-NBARC-LRR	CM118223.1	38331116	38333837	-
T397	TIR-NBARC-LRR	CM118223.1	35405406	35409390	-
T397	CC-NBARC-LRR	CM118223.1	4777505	4781153	-
T397	TIR-NBARC-LRR	CM118234.1	853992	857004	+
T397	TIR-NBARC-LRR	CM118234.1	3570675	3574505	+
T397	NBARC-LRR	CM118234.1	5458621	5459607	+
T397	TIR-NBARC-LRR	CM118234.1	6395913	6399032	+
T397	TIR-NBARC-LRR	CM118234.1	24653917	24657987	+
T397	TIR-NBARC-LRR	CM118234.1	24658572	24661850	+
T397	TIR-NBARC-LRR	CM118234.1	24948593	24952189	+
T397	TIR-NBARC	CM118234.1	26728732	26729990	+
T397	TIR-NBARC	CM118234.1	24391465	24393019	-
T397	TIR	CM118234.1	8536204	8536561	-
T397	TIR	CM118234.1	6483042	6483387	-
T397	CC-NBARC	CM118234.1	4380534	4383189	-
T397	CC-NBARC-LRR	CM118224.1	493231	495793	+
T397	TIR-NBARC	CM118224.1	1915000	1917086	+
T397	TIR	CM118224.1	2527658	2528021	+
T397	TIR-NBARC-LRR	CM118224.1	3133696	3137957	+
T397	TIR-NBARC-LRR	CM118224.1	4384228	4387376	+
T397	TIR-NBARC-LRR	CM118224.1	4899169	4902960	+
T397	TIR-NBARC-LRR	CM118224.1	30437870	30441803	+
T397	NBARC	CM118224.1	30440203	30441106	+
T397	CC-NBARC-LRR	CM118235.1	25527030	25529970	+
T397	TIR-NBARC-LRR	CM118235.1	26291605	26295262	+
T397	TIR-NBARC-LRR	CM118235.1	26326890	26330506	+
T397	TIR-NBARC-LRR	CM118235.1	26337509	26341049	+
T397	TIR-NBARC-LRR	CM118235.1	26381780	26385003	+
T397	NBARC-LRR	CM118235.1	26391147	26393961	+
T397	TIR-NBARC-LRR	CM118235.1	26395714	26399334	+
T397	TIR-NBARC-LRR	CM118235.1	26505153	26508916	+
T397	TIR-NBARC-LRR	CM118235.1	26521781	26527690	+
T397	TIR-NBARC-LRR	CM118235.1	26595913	26600441	+
T397	TIR-NBARC-LRR	CM118235.1	26682360	26686231	+
T397	TIR-NBARC-LRR	CM118235.1	26894940	26898451	+
T397	TIR-NBARC	CM118235.1	26899806	26900931	+
T397	TIR-NBARC-LRR	CM118235.1	26902760	26906346	+
T397	TIR-NBARC-LRR	CM118235.1	26908141	26912656	+
T397	TIR-NBARC	CM118235.1	29673437	29675014	+
T397	TIR-NBARC-LRR	CM118235.1	30221280	30226975	+
T397	TIR-NBARC-LRR	CM118235.1	28757556	28761045	-
T397	TIR-NBARC-LRR	CM118235.1	27411348	27416206	-
T397	TIR-NBARC-LRR	CM118235.1	26983187	26987287	-
T397	TIR-NBARC-LRR	CM118235.1	26976968	26980482	-
T397	TIR-NBARC-LRR	CM118235.1	26967881	26971148	-
T397	TIR-NBARC-LRR	CM118235.1	26677336	26680950	-
T397	NBARC-LRR	CM118235.1	26672712	26675605	-
T397	TIR-NBARC-LRR	CM118235.1	26572954	26576952	-
T397	TIR-NBARC	CM118235.1	26569653	26570975	-
T397	TIR-NBARC-LRR	CM118235.1	26561977	26567558	-
T397	TIR-NBARC-LRR	CM118235.1	26556778	26560329	-
T397	TIR-NBARC-LRR	CM118235.1	26516500	26520371	-
T397	TIR-NBARC-LRR	CM118235.1	26480926	26484640	-
T397	TIR-NBARC-LRR	CM118235.1	26387207	26390645	-
T397	TIR-NBARC-LRR	CM118235.1	26372217	26375496	-
T397	TIR-NBARC-LRR	CM118235.1	26366346	26370317	-
T397	TIR-NBARC-LRR	CM118235.1	26316108	26323191	-
T397	NBARC	CM118235.1	26317868	26318504	-
T397	TIR-NBARC-LRR	CM118235.1	26309820	26314161	-
T397	TIR-NBARC-LRR	CM118235.1	26209024	26213166	-
T397	TIR-NBARC-LRR	CM118235.1	26202495	26206723	-
T397	TIR-NBARC	CM118235.1	26195880	26197519	-
T397	TIR-NBARC	CM118235.1	23132173	23133808	-
T397	CC-TIR-NBARC-LRR	CM118225.1	675472	678085	+
T397	TIR-NBARC	CM118225.1	1015119	1017100	+
T397	NBARC	CM118225.1	28273803	28273965	-
T397	TIR-NBARC-LRR	CM118225.1	5074799	5078968	-
T397	TIR-NBARC-LRR	CM118225.1	2183026	2189381	-
T397	TIR-NBARC-LRR	CM118225.1	215299	219952	-
T397	TIR-NBARC-LRR	CM118225.1	173119	177985	-
T397	TIR-NBARC-LRR	CM118236.1	893628	898457	+
T397	TIR-NBARC-LRR	CM118236.1	899477	902634	+
T397	TIR-NBARC-LRR	CM118236.1	3930565	3934386	+
T397	TIR-NBARC	CM118236.1	9023636	9026391	+
T397	TIR-NBARC-LRR	CM118236.1	29138089	29140971	+
T397	TIR-NBARC-LRR	CM118236.1	30382911	30386500	+
T397	TIR-NBARC	CM118236.1	31248499	31250740	+
T397	CC-NBARC-LRR	CM118236.1	32963011	32965792	+
T397	TIR-NBARC	CM118236.1	33183846	33185397	+
T397	CC-NBARC-LRR	CM118236.1	33302523	33305184	-
T397	TIR-NBARC-LRR	CM118236.1	33241519	33245554	-
T397	TIR-NBARC-LRR	CM118236.1	28871539	28874855	-
T397	TIR-NBARC-LRR	CM118236.1	28557715	28560717	-
T397	CC-NBARC-LRR	CM118236.1	28430211	28432890	-
T397	TIR	CM118236.1	5242039	5242402	-
T397	CC-NBARC-LRR	CM118236.1	4725973	4728955	-
YY5	TIR-NBARC-LRR	Chr1	10160836	10163047	+
YY5	TIR-NBARC-LRR	Chr1	11787478	11792561	+
YY5	TIR-NBARC-LRR	Chr1	11804521	11808803	+
YY5	NBARC-LRR	Chr1	25051171	25052903	+
YY5	TIR-NBARC	Chr1	28640923	28642516	+
YY5	CC-NBARC-LRR	Chr1	30609042	30611718	+
YY5	CC-NBARC-LRR	Chr1	31692667	31694518	-
YY5	TIR-NBARC-LRR	Chr1	31476492	31479664	-
YY5	CC-NBARC-LRR	Chr1	28845699	28848222	-
YY5	TIR-NBARC-LRR	Chr1	27579574	27582980	-
YY5	TIR-NBARC-LRR	Chr1	27500854	27504440	-
YY5	TIR-NBARC-LRR	Chr1	27491800	27494965	-
YY5	NBARC-LRR	Chr1	25399242	25401201	-
YY5	NBARC-LRR	Chr1	12237918	12240129	-
YY5	TIR-NBARC	Chr1	11953499	11954732	-
YY5	TIR	Chr1	8763532	8763931	-
YY5	CC-NBARC-LRR	Chr1	3539541	3542227	-
YY5	NBARC-LRR	Chr2	24343470	24346257	+
YY5	TIR-NBARC-LRR	Chr2	26231105	26233460	+
YY5	TIR-NBARC-LRR	Chr2	27310569	27314208	+
YY5	CC-NBARC-LRR	Chr2	28269529	28272319	+
YY5	TIR-NBARC-LRR	Chr2	29817013	29823309	+
YY5	CC-NBARC-LRR	Chr2	28779198	28781919	-
YY5	TIR-NBARC-LRR	Chr2	25873826	25877810	-
YY5	CC-NBARC-LRR	Chr2	4781990	4785638	-
YY5	CC-NBARC-LRR	Chr3	468320	470882	+
YY5	TIR-NBARC	Chr3	1884986	1887072	+
YY5	TIR	Chr3	2492043	2492406	+
YY5	TIR-NBARC-LRR	Chr3	3097953	3102214	+
YY5	TIR-NBARC-LRR	Chr3	4339438	4342586	+
YY5	TIR-NBARC-LRR	Chr3	4862566	4866357	+
YY5	TIR-NBARC-LRR	Chr3	23670587	23674520	+
YY5	NBARC	Chr3	23672920	23673823	+
YY5	TIR-NBARC-LRR	Chr3	26014155	26018066	+
YY5	NBARC	Chr3	26016490	26017369	+
YY5	CC-TIR-NBARC-LRR	Chr4	675065	677678	+
YY5	TIR-NBARC	Chr4	993760	995741	+
YY5	NBARC	Chr4	22155728	22155890	-
YY5	TIR-NBARC-LRR	Chr4	5038152	5042321	-
YY5	TIR-NBARC-LRR	Chr4	2181660	2188004	-
YY5	TIR-NBARC-LRR	Chr4	196420	206020	-
YY5	TIR-NBARC-LRR	Chr4	153946	158816	-
YY5	TIR-NBARC-LRR	Chr5	7754542	7758582	+
YY5	TIR-NBARC-LRR	Chr5	8666242	8669969	+
YY5	CC-NBARC-LRR	Chr5	9097775	9101522	+
YY5	CC-NBARC-LRR	Chr5	9431659	9435283	+
YY5	CC-NBARC-LRR	Chr5	11573253	11576565	+
YY5	TIR-NBARC-LRR	Chr5	19522220	19525459	+
YY5	CC-NBARC-LRR	Chr5	21792378	21795408	+
YY5	TIR-NBARC-LRR	Chr5	22425293	22428732	+
YY5	TIR-NBARC	Chr5	21179196	21181051	-
YY5	TIR-NBARC-LRR	Chr5	11612881	11616299	-
YY5	TIR-NBARC-LRR	Chr5	9901585	9904800	-
YY5	CC-NBARC-LRR	Chr5	9186673	9190321	-
YY5	TIR-NBARC-LRR	Chr5	8298979	8303168	-
YY5	TIR	Chr5	7398377	7398743	-
YY5	TIR-NBARC-LRR	Chr5	6482992	6486008	-
YY5	CC-NBARC-LRR	Chr6	81038	83684	+
YY5	TIR	Chr6	2347752	2348118	+
YY5	TIR-NBARC-LRR	Chr6	3820680	3824094	+
YY5	TIR-NBARC-LRR	Chr6	3829623	3833244	+
YY5	TIR-NBARC-LRR	Chr6	3837221	3840950	+
YY5	TIR	Chr6	12133924	12134284	+
YY5	TIR	Chr6	12139161	12139521	+
YY5	TIR-NBARC-LRR	Chr6	12315502	12318454	+
YY5	CC-NBARC-LRR	Chr6	19415727	19418865	+
YY5	CC-NBARC-LRR	Chr6	21384728	21386676	+
YY5	TIR-NBARC	Chr6	22146089	22148735	+
YY5	TIR-NBARC-LRR	Chr6	22252992	22257459	+
YY5	TIR-NBARC-LRR	Chr6	22265135	22268486	+
YY5	TIR-NBARC-LRR	Chr6	26368036	26371186	+
YY5	CC-NBARC-LRR	Chr6	28217469	28220052	-
YY5	CC-NBARC-LRR	Chr6	27396148	27398710	-
YY5	TIR-NBARC-LRR	Chr6	25764424	25767542	-
YY5	TIR	Chr6	25759031	25759385	-
YY5	CC-NBARC-LRR	Chr6	25322599	25325572	-
YY5	NBARC-LRR	Chr6	25101755	25105213	-
YY5	TIR-NBARC-LRR	Chr6	24678923	24682680	-
YY5	TIR-NBARC-LRR	Chr6	20996601	20999958	-
YY5	CC-NBARC-LRR	Chr6	12656166	12660007	-
YY5	TIR-NBARC-LRR	Chr6	6047664	6053192	-
YY5	TIR-NBARC-LRR	Chr6	6040737	6046317	-
YY5	TIR-NBARC-LRR	Chr6	6033810	6039390	-
YY5	TIR-NBARC-LRR	Chr6	6029228	6032463	-
YY5	TIR-NBARC-LRR	Chr6	5190549	5194416	-
YY5	TIR-NBARC-LRR	Chr6	3880852	3884316	-
YY5	TIR-NBARC	Chr6	2726871	2727678	-
YY5	NBARC-LRR	Chr6	2664075	2666105	-
YY5	CC-NBARC-LRR	Chr6	1000996	1003663	-
YY5	TIR-NBARC-LRR	Chr7	6389172	6394294	+
YY5	TIR-NBARC-LRR	Chr7	13221482	13224227	+
YY5	TIR-NBARC-LRR	Chr7	13237289	13240034	+
YY5	TIR-NBARC-LRR	Chr7	13319722	13323401	+
YY5	CC-NBARC-LRR	Chr7	14028712	14031313	+
YY5	TIR-NBARC-LRR	Chr7	16670294	16675876	-
YY5	TIR-NBARC	Chr7	6481978	6483142	-
YY5	TIR-NBARC-LRR	Chr7	6384435	6387424	-
YY5	TIR-NBARC-LRR	Chr7	5499607	5502130	-
YY5	TIR-NBARC-LRR	Chr7	705706	708640	-
YY5	TIR-NBARC	Chr8	330026	332912	+
YY5	CC-NBARC-LRR	Chr8	29477850	29480508	+
YY5	TIR-NBARC	Chr8	27796178	27797958	-
YY5	NBARC-LRR	Chr8	2965354	2967109	-
YY5	CC-NBARC-LRR	Chr8	2225915	2229540	-
YY5	TIR-NBARC-LRR	Chr8	1481620	1484977	-
YY5	NBARC	Chr8	593960	594389	-
YY5	TIR-NBARC-LRR	Chr9	1316458	1321245	+
YY5	TIR	Chr9	4439509	4439869	+
YY5	TIR-NBARC-LRR	Chr9	22597903	22600463	+
YY5	TIR-NBARC-LRR	Chr9	27157218	27160032	+
YY5	TIR-NBARC-LRR	Chr9	27367612	27370811	+
YY5	TIR-NBARC-LRR	Chr9	29152569	29156789	-
YY5	NBARC	Chr9	5752965	5753835	-
YY5	TIR-NBARC-LRR	Chr11	169923	173922	+
YY5	TIR-NBARC-LRR	Chr11	23198826	23201723	+
YY5	TIR-NBARC-LRR	Chr11	26992323	26995420	+
YY5	TIR-NBARC	Chr11	27001653	27003258	+
YY5	TIR-NBARC-LRR	Chr11	27798051	27800155	+
YY5	TIR-NBARC-LRR	Chr11	27801923	27808689	+
YY5	TIR-NBARC-LRR	Chr11	29714650	29717848	+
YY5	CC-NBARC-LRR	Chr11	29732065	29735698	+
YY5	CC-NBARC-LRR	Chr11	29842255	29845693	+
YY5	TIR-NBARC-LRR	Chr11	31113147	31116786	+
YY5	TIR-NBARC	Chr11	28743591	28744356	-
YY5	NBARC	Chr11	25213034	25213385	-
YY5	TIR-NBARC-LRR	Chr11	204926	209043	-
YY5	TIR-NBARC-LRR	Chr11	84325	87692	-
YY5	NBARC	ptg1561	22705	23077	+
YY5	TIR-NBARC-LRR	Chr10	1237069	1240189	+
YY5	CC-NBARC-LRR	Chr10	22541487	22544309	+
YY5	CC-NBARC-LRR	Chr10	22599386	22602419	+
YY5	TIR	Chr10	22784458	22784815	+
YY5	TIR	Chr10	28437656	28438025	+
YY5	TIR-NBARC-LRR	Chr10	31988659	31992142	+
YY5	TIR-NBARC-LRR	Chr10	32842009	32845879	+
YY5	TIR-NBARC-LRR	Chr10	30273202	30276521	-
YY5	TIR-NBARC-LRR	Chr10	30268005	30270961	-
YY5	TIR	Chr10	28434974	28435334	-
YY5	CC-NBARC-LRR	Chr10	22816028	22819658	-
YY5	CC-NBARC-LRR	Chr10	22316487	22319952	-
YY5	TIR-NBARC-LRR	Chr10	21969402	21972090	-
YY5	TIR-NBARC-LRR	Chr13	753779	756799	+
YY5	TIR-NBARC-LRR	Chr13	760700	766317	+
YY5	NBARC-LRR	Chr13	770034	772325	+
YY5	TIR-NBARC-LRR	Chr13	3480650	3484480	+
YY5	NBARC-LRR	Chr13	5376321	5377307	+
YY5	TIR-NBARC-LRR	Chr13	6372703	6375822	+
YY5	TIR-NBARC-LRR	Chr13	18388620	18392690	+
YY5	TIR-NBARC-LRR	Chr13	18393275	18395691	+
YY5	TIR-NBARC-LRR	Chr13	18681250	18684846	+
YY5	TIR-NBARC	Chr13	20456491	20457749	+
YY5	TIR-NBARC	Chr13	18117155	18118709	-
YY5	TIR	Chr13	8561952	8562309	-
YY5	CC-NBARC	Chr13	4280298	4282953	-
YY5	CC-NBARC-LRR	Chr12	2942756	2945555	+
YY5	CC-NBARC-LRR	Chr12	2993609	2996408	+
YY5	TIR-NBARC-LRR	Chr12	3765661	3768786	+
YY5	TIR-NBARC-LRR	Chr12	14357980	14362540	-
YY5	TIR-NBARC-LRR	Chr15	796725	799875	+
YY5	TIR-NBARC-LRR	Chr15	3822576	3826397	+
YY5	TIR-NBARC	Chr15	8899476	8902231	+
YY5	CC-NBARC-LRR	Chr15	18212354	18215086	+
YY5	TIR-NBARC-LRR	Chr15	18303542	18306424	+
YY5	TIR-NBARC-LRR	Chr15	19561681	19565285	+
YY5	TIR-NBARC	Chr15	20405625	20407865	+
YY5	CC-NBARC-LRR	Chr15	22069298	22072079	+
YY5	TIR-NBARC	Chr15	22287458	22289009	+
YY5	CC-NBARC-LRR	Chr15	22389470	22392131	-
YY5	TIR-NBARC	Chr15	22331587	22333588	-
YY5	TIR-NBARC-LRR	Chr15	18047306	18050658	-
YY5	TIR-NBARC-LRR	Chr15	17729798	17733283	-
YY5	CC-NBARC-LRR	Chr15	17616385	17619064	-
YY5	TIR	Chr15	5171686	5172049	-
YY5	CC-NBARC-LRR	Chr15	4636105	4639087	-
YY5	CC-NBARC-LRR	Chr14	33899353	33901321	+
YY5	TIR-NBARC	Chr14	34626185	34627411	+
YY5	TIR-NBARC-LRR	Chr14	34666423	34670039	+
YY5	TIR-NBARC-LRR	Chr14	34677042	34680582	+
YY5	TIR-NBARC-LRR	Chr14	34684543	34687997	+
YY5	TIR-NBARC-LRR	Chr14	34697057	34699461	+
YY5	TIR-NBARC-LRR	Chr14	34745471	34748694	+
YY5	TIR-NBARC-LRR	Chr14	34761372	34765112	+
YY5	TIR-NBARC-LRR	Chr14	34766866	34770486	+
YY5	TIR-NBARC-LRR	Chr14	34878498	34882255	+
YY5	TIR-NBARC-LRR	Chr14	34899404	34906505	+
YY5	TIR-NBARC-LRR	Chr14	34995984	35000076	+
YY5	TIR-NBARC-LRR	Chr14	35081044	35084915	+
YY5	TIR-NBARC-LRR	Chr14	35297306	35300875	+
YY5	TIR-NBARC-LRR	Chr14	35302600	35306535	+
YY5	TIR-NBARC-LRR	Chr14	35309271	35316057	+
YY5	TIR-NBARC	Chr14	35311216	35312777	+
YY5	TIR-NBARC	Chr14	38117401	38118978	+
YY5	TIR-NBARC-LRR	Chr14	38661959	38667615	+
YY5	TIR-NBARC-LRR	Chr14	37184379	37187868	-
YY5	TIR-NBARC-LRR	Chr14	35816956	35821806	-
YY5	TIR-NBARC	Chr14	35372753	35374530	-
YY5	TIR-NBARC-LRR	Chr14	35075941	35079556	-
YY5	NBARC-LRR	Chr14	35071317	35074210	-
YY5	TIR-NBARC	Chr14	34951640	34952962	-
YY5	TIR-NBARC-LRR	Chr14	34945048	34949525	-
YY5	TIR-NBARC	Chr14	34942549	34943674	-
YY5	TIR-NBARC-LRR	Chr14	34935688	34940720	-
YY5	NBARC	Chr14	34937573	34938458	-
YY5	TIR-NBARC-LRR	Chr14	34887928	34897916	-
YY5	TIR-NBARC-LRR	Chr14	34853635	34857349	-
YY5	TIR-NBARC-LRR	Chr14	34756988	34759492	-
YY5	TIR-NBARC-LRR	Chr14	34735368	34739187	-
YY5	TIR-NBARC-LRR	Chr14	34729164	34733467	-
YY5	NBARC-LRR	Chr14	34724343	34727514	-
YY5	TIR-NBARC-LRR	Chr14	34659159	34662740	-
YY5	NBARC-LRR	Chr14	34655679	34658054	-
YY5	TIR-NBARC-LRR	Chr14	34650404	34653240	-
YY5	TIR-NBARC-LRR	Chr14	34544606	34548747	-
YY5	TIR-NBARC-LRR	Chr14	34538077	34542305	-
YY5	TIR-NBARC-LRR	Chr14	34528958	34533101	-
YY5	NBARC-LRR	Chr14	33900214	33902586	-
YY5	TIR-NBARC	Chr14	31534754	31536389	-
YY5	TIR-NBARC-LRR	Chr14	2644477	2647877	-
YY5	TIR-NBARC-LRR	Chr14	500912	505104	-
L. bienne	TIR-NBARC-LRR	OZ263499.1	9977155	9979366	+
L. bienne	TIR-NBARC-LRR	OZ263499.1	11536339	11541314	+
L. bienne	TIR-NBARC-LRR	OZ263499.1	11553332	11559848	+
L. bienne	TIR	OZ263499.1	25397605	25397971	+
L. bienne	NBARC-LRR	OZ263499.1	25478545	25480279	+
L. bienne	TIR-NBARC	OZ263499.1	28800186	28801776	+
L. bienne	CC-NBARC-LRR	OZ263499.1	30762629	30765305	+
L. bienne	CC-NBARC-LRR	OZ263499.1	31678071	31679993	-
L. bienne	TIR-NBARC-LRR	OZ263499.1	31404698	31407942	-
L. bienne	CC-NBARC-LRR	OZ263499.1	29009834	29012357	-
L. bienne	TIR-NBARC-LRR	OZ263499.1	27846209	27849611	-
L. bienne	TIR-NBARC-LRR	OZ263499.1	27760197	27763783	-
L. bienne	TIR-NBARC-LRR	OZ263499.1	27751133	27754298	-
L. bienne	NBARC-LRR	OZ263499.1	25819632	25821591	-
L. bienne	NBARC-LRR	OZ263499.1	11968393	11970709	-
L. bienne	TIR-NBARC-LRR	OZ263499.1	11667649	11671520	-
L. bienne	TIR	OZ263499.1	8677259	8677658	-
L. bienne	CC-NBARC-LRR	OZ263499.1	3625315	3628001	-
L. bienne	NBARC-LRR	OZ263499.1	2100228	2102394	-
L. bienne	TIR-NBARC	OZ263500.1	3350923	3352778	+
L. bienne	TIR-NBARC-LRR	OZ263500.1	27094199	27098238	+
L. bienne	TIR-NBARC-LRR	OZ263500.1	28079880	28083605	+
L. bienne	CC-NBARC-LRR	OZ263500.1	28527159	28530906	+
L. bienne	CC-NBARC-LRR	OZ263500.1	28847394	28851018	+
L. bienne	CC-NBARC-LRR	OZ263500.1	31096048	31099360	+
L. bienne	TIR-NBARC-LRR	OZ263500.1	31135669	31139087	-
L. bienne	CC-NBARC-LRR	OZ263500.1	28620059	28622585	-
L. bienne	TIR-NBARC-LRR	OZ263500.1	27683814	27687995	-
L. bienne	TIR	OZ263500.1	26729331	26729697	-
L. bienne	TIR-NBARC-LRR	OZ263500.1	25753036	25756067	-
L. bienne	TIR-NBARC-LRR	OZ263500.1	4990273	4993512	-
L. bienne	CC-NBARC-LRR	OZ263500.1	2739241	2742271	-
L. bienne	TIR-NBARC-LRR	OZ263500.1	2114454	2117893	-
L. bienne	TIR-NBARC-LRR	OZ263501.1	6371669	6376803	+
L. bienne	TIR-NBARC-LRR	OZ263501.1	26609387	26612133	+
L. bienne	TIR-NBARC-LRR	OZ263501.1	26693120	26696810	+
L. bienne	CC-NBARC-LRR	OZ263501.1	27396663	27399264	+
L. bienne	TIR-NBARC-LRR	OZ263501.1	30018297	30023881	-
L. bienne	TIR	OZ263501.1	14575288	14575651	-
L. bienne	TIR-NBARC	OZ263501.1	6459304	6460441	-
L. bienne	TIR-NBARC-LRR	OZ263501.1	6366907	6369921	-
L. bienne	TIR-NBARC	OZ263501.1	5505075	5506700	-
L. bienne	TIR-NBARC-LRR	OZ263501.1	728130	731063	-
L. bienne	TIR-NBARC	OZ263502.1	281630	284510	+
L. bienne	NBARC-LRR	OZ263502.1	9559570	9561685	+
L. bienne	CC-NBARC-LRR	OZ263502.1	29500444	29503102	+
L. bienne	TIR	OZ263502.1	29756828	29757209	+
L. bienne	TIR-NBARC	OZ263502.1	27823637	27825230	-
L. bienne	NBARC-LRR	OZ263502.1	2861167	2862922	-
L. bienne	CC-NBARC-LRR	OZ263502.1	2175902	2179526	-
L. bienne	TIR-NBARC-LRR	OZ263502.1	1436312	1439669	-
L. bienne	NBARC	OZ263502.1	539142	539571	-
L. bienne	NBARC-LRR	OZ263502.1	320326	322324	-
L. bienne	CC-NBARC-LRR	OZ263503.1	375247	377908	+
L. bienne	TIR-NBARC	OZ263503.1	434009	436010	+
L. bienne	TIR-NBARC-LRR	OZ263503.1	4752176	4755615	+
L. bienne	TIR-NBARC-LRR	OZ263503.1	5061112	5064597	+
L. bienne	CC-NBARC-LRR	OZ263503.1	5176855	5179588	+
L. bienne	TIR	OZ263503.1	25514884	25515247	+
L. bienne	CC-NBARC-LRR	OZ263503.1	26021408	26024387	+
L. bienne	TIR-NBARC-LRR	OZ263503.1	29827338	29830488	-
L. bienne	TIR-NBARC-LRR	OZ263503.1	26797446	26801267	-
L. bienne	TIR-NBARC	OZ263503.1	21947568	21950048	-
L. bienne	CC-NBARC-LRR	OZ263503.1	4585919	4588651	-
L. bienne	TIR-NBARC-LRR	OZ263503.1	4496958	4499864	-
L. bienne	TIR-NBARC-LRR	OZ263503.1	3269189	3272778	-
L. bienne	TIR-NBARC-LRR	OZ263503.1	2415214	2419189	-
L. bienne	CC-NBARC-LRR	OZ263503.1	702447	705228	-
L. bienne	TIR-NBARC	OZ263503.1	478597	480148	-
L. bienne	CC-NBARC-LRR	OZ263504.1	253169	255752	+
L. bienne	CC-NBARC-LRR	OZ263504.1	1095173	1097735	+
L. bienne	TIR-NBARC-LRR	OZ263504.1	2715383	2718501	+
L. bienne	TIR	OZ263504.1	2723571	2723925	+
L. bienne	CC-NBARC-LRR	OZ263504.1	3169535	3172508	+
L. bienne	NBARC-LRR	OZ263504.1	3395345	3398803	+
L. bienne	TIR-NBARC-LRR	OZ263504.1	3821946	3825702	+
L. bienne	TIR	OZ263504.1	7442645	7443008	+
L. bienne	CC-NBARC-LRR	OZ263504.1	11772824	11775962	+
L. bienne	CC-NBARC-LRR	OZ263504.1	21012999	21016857	+
L. bienne	TIR-NBARC-LRR	OZ263504.1	23004203	23007373	+
L. bienne	TIR-NBARC-LRR	OZ263504.1	23011430	23014668	+
L. bienne	TIR-NBARC-LRR	OZ263504.1	23860270	23864137	+
[truncated: 1,414 more rows]

## Sheet: Table S6
Table S6. Chromosomal locations and genomic features of FAD2 and FAD3 family genes in Linum species.
FAD type	species	gene	chr	start	end	strand
FAD2	Bolchoi	CM128824-g458	CM128824.1	5270778	5271887	+
FAD2	Bolchoi	CM128824-g459	CM128824.1	5274810	5275934	+
FAD2	Bolchoi	CM128824-g460	CM128824.1	5277696	5278841	+
FAD2	Bolchoi	CM128824-g461	CM128824.1	5282430	5283879	+
FAD2	Bolchoi	CM128824-g462	CM128824.1	5292163	5293305	+
FAD2	Bolchoi	CM128824-g463	CM128824.1	5302189	5303337	+
FAD2	Bolchoi	CM128834-g1105	CM128834.1	17371911	17373056	+
FAD2	Bolchoi	CM128834-g1106	CM128834.1	17374806	17375951	+
FAD2	Bolchoi	CM128834-g1107	CM128834.1	17382752	17384222	+
FAD2	Bolchoi	CM128834-g1108	CM128834.1	17391289	17392407	+
FAD2	Bolchoi	CM128834-g1109	CM128834.1	17398658	17399806	+
FAD2	Bolchoi	CM128834-g2380	CM128834.1	17388350	17389474	-
FAD2	Bolchoi	CM128824-g1965	CM128824.1	5289142	5290266	-
FAD2	YY5	Chr14-g471	Chr14	5282536	5283645	+
FAD2	YY5	Chr14-g472	Chr14	5286568	5287692	+
FAD2	YY5	Chr14-g473	Chr14	5289454	5290599	+
FAD2	YY5	Chr14-g474	Chr14	5294189	5295638	+
FAD2	YY5	Chr14-g475	Chr14	5303922	5305064	+
FAD2	YY5	Chr14-g476	Chr14	5313967	5315097	+
FAD2	YY5	Chr12-g1109	Chr12	17504525	17505670	+
FAD2	YY5	Chr12-g1110	Chr12	17507420	17508565	+
FAD2	YY5	Chr12-g1111	Chr12	17515116	17516583	+
FAD2	YY5	Chr12-g1112	Chr12	17523668	17524786	+
FAD2	YY5	Chr12-g1113	Chr12	17531094	17532242	+
FAD2	YY5	Chr12-g2385	Chr12	17520741	17521865	-
FAD2	YY5	Chr14-g1988	Chr14	5300901	5301371	-
FAD2	Attila	CM128839-g475	CM128839.1	5313233	5314342	+
FAD2	Attila	CM128839-g476	CM128839.1	5317263	5318387	+
FAD2	Attila	CM128839-g477	CM128839.1	5320170	5321294	+
FAD2	Attila	CM128839-g478	CM128839.1	5326425	5327874	+
FAD2	Attila	CM128839-g479	CM128839.1	5334953	5336095	+
FAD2	Attila	CM128839-g480	CM128839.1	5344366	5345514	+
FAD2	Attila	CM128849-g1098	CM128849.1	17392624	17393769	+
FAD2	Attila	CM128849-g1099	CM128849.1	17396131	17396994	+
FAD2	Attila	CM128849-g1100	CM128849.1	17403975	17405446	+
FAD2	Attila	CM128849-g1101	CM128849.1	17412873	17413991	+
FAD2	Attila	CM128849-g1102	CM128849.1	17420243	17421391	+
FAD2	Attila	CM128849-g2380	CM128849.1	17409924	17411048	-
FAD2	Attila	CM128839-g1971	CM128839.1	5331931	5333055	-
FAD2	Marquise	CM128854-g469	CM128854.1	5222915	5224024	+
FAD2	Marquise	CM128854-g470	CM128854.1	5226945	5228069	+
FAD2	Marquise	CM128854-g471	CM128854.1	5229831	5230976	+
FAD2	Marquise	CM128854-g472	CM128854.1	5235527	5236976	+
FAD2	Marquise	CM128854-g473	CM128854.1	5245182	5246324	+
FAD2	Marquise	CM128854-g474	CM128854.1	5254596	5255744	+
FAD2	Marquise	CM128864-g1103	CM128864.1	16550653	16551798	+
FAD2	Marquise	CM128864-g1104	CM128864.1	16561122	16562589	+
FAD2	Marquise	CM128864-g1105	CM128864.1	16569720	16570838	+
FAD2	Marquise	CM128864-g1106	CM128864.1	16577080	16578228	+
FAD2	Marquise	CM128864-g2368	CM128864.1	16566745	16567869	-
FAD2	Marquise	CM128854-g1972	CM128854.1	5242161	5243285	-
FAD2	T397	CM118233-g1102	CM118233.1	27020522	27021667	+
FAD2	T397	CM118233-g1103	CM118233.1	27023291	27024436	+
FAD2	T397	CM118233-g1104	CM118233.1	27031794	27033261	+
FAD2	T397	CM118233-g1105	CM118233.1	27040342	27041460	+
FAD2	T397	CM118233-g1106	CM118233.1	27047715	27048863	+
FAD2	T397	CM118233-g2374	CM118233.1	27037389	27038513	-
FAD2	L. bienne	OZ263498-g861	OZ263498.1	31063955	31065064	+
FAD2	L. bienne	OZ263498-g862	OZ263498.1	31067985	31069109	+
FAD2	L. bienne	OZ263498-g863	OZ263498.1	31070871	31072016	+
FAD2	L. bienne	OZ263498-g864	OZ263498.1	31077143	31078592	+
FAD2	L. bienne	OZ263498-g865	OZ263498.1	31086225	31087367	+
FAD2	L. bienne	OZ263498-g866	OZ263498.1	31095456	31096604	+
FAD2	L. bienne	OZ263506-g1515	OZ263506.1	2335020	2336168	-
FAD2	L. bienne	OZ263506-g1516	OZ263506.1	2342419	2343537	-
FAD2	L. bienne	OZ263506-g1517	OZ263506.1	2350942	2352413	-
FAD2	L. bienne	OZ263506-g1518	OZ263506.1	2360265	2361410	-
FAD2	L. bienne	OZ263506-g1519	OZ263506.1	2363481	2364626	-
FAD2	L. bienne	OZ263506-g227	OZ263506.1	2345340	2346464	+
FAD2	L. bienne	OZ263498-g1793	OZ263498.1	31083203	31084327	-
FAD2	L. grandiflorum	CBDDFH01055-g887	CBDDFH010000055.1	9214511	9215659	-
FAD2	L. grandiflorum	CBDDFH01055-g888	CBDDFH010000055.1	9222587	9223690	-
FAD2	L. grandiflorum	CBDDFH01055-g889	CBDDFH010000055.1	9235239	9236579	-
FAD2	L. grandiflorum	CBDDFH01055-g890	CBDDFH010000055.1	9241873	9243009	-
FAD2	L. grandiflorum	CBDDFH01055-g891	CBDDFH010000055.1	9245460	9246587	-
FAD2	L. grandiflorum	CBDDFH01055-g370	CBDDFH010000055.1	9226726	9227841	+
FAD2	L. lewisii	CM068303-g2819	CM068303.1	58628052	58629200	-
FAD2	L. lewisii	CM068303-g2820	CM068303.1	58637075	58638190	-
FAD2	L. lewisii	CM068303-g1370	CM068303.1	58643116	58644249	+
FAD2	L. lewisii	CM068303-g1371	CM068303.1	58646021	58647157	+
FAD2	L. perenne	CBDDTU01015-g1277	CBDDTU010000015.1	10404080	10405228	-
FAD2	L. perenne	CBDDTU01015-g1278	CBDDTU010000015.1	10416880	10418001	-
FAD2	L. perenne	CBDDTU01015-g1279	CBDDTU010000015.1	10419656	10420819	-
FAD2	L. perenne	CBDDTU01015-g615	CBDDTU010000015.1	10422324	10423439	+
FAD2	L. perenne	CBDDTU01015-g616	CBDDTU010000015.1	10425711	10426847	+
FAD2	E. novogranatense	CM057231-g1661	CM057231.1	78655494	78656648	-
FAD2	E. novogranatense	CM057232-g2145	CM057232.1	84604439	84605593	-
FAD2	P. trichocarpa	NC037290-g721	NC_037290.2	19913159	19914325	+
FAD2	P. trichocarpa	NC037300-g727	NC_037300.2	2958529	2959686	-
FAD3	Bolchoi	CM128828-g91	CM128828.1	1178584	1181572	+
FAD3	Bolchoi	CM128831-g1961	CM128831.1	21993656	21996845	-
FAD3	Bolchoi	CM128828-g1775	CM128828.1	4874249	4876305	-
FAD3	Bolchoi	CM128822-g537	CM128822.1	5999678	6001734	+
FAD3	YY5	Chr4-g90	Chr4	1112215	1115203	+
FAD3	YY5	Chr13-g1947	Chr13	19562809	19566016	-
FAD3	YY5	Chr4-g1762	Chr4	4763983	4766039	-
FAD3	YY5	Chr9-g553	Chr9	6171137	6173194	+
FAD3	Attila	CM128843-g91	CM128843.1	1178787	1181775	+
FAD3	Attila	CM128846-g1940	CM128846.1	19566099	19569304	-
FAD3	Attila	CM128843-g1762	CM128843.1	4804640	4806696	-
FAD3	Attila	CM128837-g542	CM128837.1	6074925	6076979	+
FAD3	Marquise	CM128861-g1960	CM128861.1	23569857	23573113	-
FAD3	Marquise	CM128858-g92	CM128858.1	2822450	2825438	+
FAD3	Marquise	CM128858-g1766	CM128858.1	6440785	6442841	-
FAD3	Marquise	CM128852-g545	CM128852.1	6088404	6090457	+
FAD3	T397	CM118234-g1960	CM118234.1	25822766	25825973	-
FAD3	T397	CM118225-g90	CM118225.1	1140228	1143216	+
FAD3	T397	CM118225-g1763	CM118225.1	4802841	4804897	-
FAD3	T397	CM118230-g544	CM118230.1	6050580	6052632	+
FAD3	L. bienne	OZ263496-g91	OZ263496.1	1174807	1177799	+
FAD3	L. bienne	OZ263493-g194	OZ263493.1	2143561	2148621	+
FAD3	L. bienne	OZ263496-g1771	OZ263496.1	4835958	4838014	-
FAD3	L. bienne	OZ263494-g541	OZ263494.1	5962726	5964772	+
FAD3	L. grandiflorum	CBDDFH01029-g462	CBDDFH010000029.1	23161973	23163989	+
FAD3	L. grandiflorum	CBDDFH01007-g1188	CBDDFH010000007.1	7006279	7008106	-
FAD3	L. lewisii	CM068298-g1253	CM068298.1	1243466	1246488	-
FAD3	L. lewisii	CM068299-g1547	CM068299.1	4513483	4515452	-
FAD3	L. perenne	CBDDTU01034-g521	CBDDTU010000034.1	13160115	13163155	+
FAD3	L. perenne	CBDDTU01016-g389	CBDDTU010000016.1	14368519	14370474	+
FAD3	L. trigynum	OZ034814-g1873	OZ034814.1	23215428	23217503	-
FAD3	L. trigynum	OZ034820-g2687	OZ034820.1	31625409	31631993	-
FAD3	L. tenue	CAMGYJ0108-g1546	CAMGYJ010000008.1	39778573	39780625	+
FAD3	L. tenue	CAMGYJ0103-g2120	CAMGYJ010000003.1	25953031	25955074	-
FAD3	L. tenue	CAMGYJ0109-g1470	CAMGYJ010000009.1	46554979	46557305	+
FAD3	E. novogranatense	CM057226-g1446	CM057226.1	54827613	54829180	-
FAD3	E. novogranatense	CM057234-g1789	CM057234.1	54603843	54605798	-
